# Supplementary material for: PCGA: a comprehensive web server for phenotype-cell-gene association analysis
Source: Nucleic Acids Res. 2022 May 26;50(W1):W568–76. doi: 10.1093/nar/gkac425 (PMC9252750; doi:10.1093/nar/gkac425)
Supplement: gkac425_Supplemental_File [file gkac425_supplemental_file.xlsx]

## Sheet: S1
Table S1 Meta information of 54 human tissues, 2,214 cell types and 4,384 mouse cell types
Note: Each row represents a tissue or cell type. Colunm meaning: "type", reference tissue/cell types dataset ("gtex" represents human tissue dataset, "sc_hs" represents human single cell types, "sc_mm" represents mouse single cell types); "cell_type_id", tissue/cell type ID; "raw_cell_type", cell type label provided by raw dataset; "cell_type", unified cell type label provided by PCGA; source", s…
type	cell_type_id	raw_cell_type	cell_type	source	category_cell_type	category_source	unique_organ	unique_organ_category
gtex	Adipose-Subcutaneous	Adipose - Subcutaneous	Adipose - Subcutaneous	Adipose - Subcutaneous	Adipose tissue	Connective tissue	Adipose tissue	Adipose tissue
gtex	Adipose-VisceralOmentum	Adipose - Visceral (Omentum)	Adipose - Visceral (Omentum)	Adipose - Visceral (Omentum)	Adipose tissue	Connective tissue	Adipose tissue	Adipose tissue
gtex	AdrenalGland	Adrenal Gland	Adrenal Gland	Adrenal Gland	Endocrine system	Endocrine system	Adrenal Gland	Endocrine system
gtex	Artery-Aorta	Artery - Aorta	Artery - Aorta	Artery - Aorta	Cardiovascular system	Cardiovascular system	Artery	Cardiovascular system
gtex	Artery-Coronary	Artery - Coronary	Artery - Coronary	Artery - Coronary	Cardiovascular system	Cardiovascular system	Artery	Cardiovascular system
gtex	Artery-Tibial	Artery - Tibial	Artery - Tibial	Artery - Tibial	Cardiovascular system	Cardiovascular system	Artery	Cardiovascular system
gtex	Bladder	Bladder	Bladder	Bladder	Urinary system	Urinary system	Bladder	Urinary system
gtex	Brain-Amygdala	Brain - Amygdala	Brain - Amygdala	Brain - Amygdala	Nervous system	Nervous system	Brain	Nervous system
gtex	Brain-AnteriorcingulatecortexBA24	Brain - Anterior cingulate cortex (BA24)	Brain - Anterior cingulate cortex (BA24)	Brain - Anterior cingulate cortex (BA24)	Nervous system	Nervous system	Brain	Nervous system
gtex	Brain-Caudatebasalganglia	Brain - Caudate (basal ganglia)	Brain - Caudate (basal ganglia)	Brain - Caudate (basal ganglia)	Nervous system	Nervous system	Brain	Nervous system
gtex	Brain-CerebellarHemisphere	Brain - Cerebellar Hemisphere	Brain - Cerebellar Hemisphere	Brain - Cerebellar Hemisphere	Nervous system	Nervous system	Brain	Nervous system
gtex	Brain-Cerebellum	Brain - Cerebellum	Brain - Cerebellum	Brain - Cerebellum	Nervous system	Nervous system	Brain	Nervous system
gtex	Brain-Cortex	Brain - Cortex	Brain - Cortex	Brain - Cortex	Nervous system	Nervous system	Brain	Nervous system
gtex	Brain-FrontalCortexBA9	Brain - Frontal Cortex (BA9)	Brain - Frontal Cortex (BA9)	Brain - Frontal Cortex (BA9)	Nervous system	Nervous system	Brain	Nervous system
gtex	Brain-Hippocampus	Brain - Hippocampus	Brain - Hippocampus	Brain - Hippocampus	Nervous system	Nervous system	Brain	Nervous system
gtex	Brain-Hypothalamus	Brain - Hypothalamus	Brain - Hypothalamus	Brain - Hypothalamus	Nervous system	Nervous system	Brain	Nervous system
gtex	Brain-Nucleusaccumbensbasalganglia	Brain - Nucleus accumbens (basal ganglia)	Brain - Nucleus accumbens (basal ganglia)	Brain - Nucleus accumbens (basal ganglia)	Nervous system	Nervous system	Brain	Nervous system
gtex	Brain-Putamenbasalganglia	Brain - Putamen (basal ganglia)	Brain - Putamen (basal ganglia)	Brain - Putamen (basal ganglia)	Nervous system	Nervous system	Brain	Nervous system
gtex	Brain-Spinalcordcervicalc-1	Brain - Spinal cord (cervical c-1)	Brain - Spinal cord (cervical c-1)	Brain - Spinal cord (cervical c-1)	Nervous system	Nervous system	Spinal cord	Nervous system
gtex	Brain-Substantianigra	Brain - Substantia nigra	Brain - Substantia nigra	Brain - Substantia nigra	Nervous system	Nervous system	Brain	Nervous system
gtex	Breast-MammaryTissue	Breast - Mammary Tissue	Breast - Mammary Tissue	Breast - Mammary Tissue	Reproductive system (Female)	Reproductive system (Female)	Breast	Reproductive system (Female)
gtex	Cells-Culturedfibroblasts	Cells - Cultured fibroblasts	Cells - Cultured fibroblasts	Cells - Cultured fibroblasts	Connective tissue	Connective tissue	Fibroblasts	Connective tissue
gtex	Cells-EBV-transformedlymphocytes	Cells - EBV-transformed lymphocytes	Cells - EBV-transformed lymphocytes	Cells - EBV-transformed lymphocytes	Immune/Blood system	Immune/Blood system	Immune cell	Immune/Blood system
gtex	Cervix-Ectocervix	Cervix - Ectocervix	Cervix - Ectocervix	Cervix - Ectocervix	Reproductive system (Female)	Reproductive system (Female)	Cervix	Reproductive system (Female)
gtex	Cervix-Endocervix	Cervix - Endocervix	Cervix - Endocervix	Cervix - Endocervix	Reproductive system (Female)	Reproductive system (Female)	Cervix	Reproductive system (Female)
gtex	Colon-Sigmoid	Colon - Sigmoid	Colon - Sigmoid	Colon - Sigmoid	Digestive system	Digestive system	Colon	Digestive system
gtex	Colon-Transverse	Colon - Transverse	Colon - Transverse	Colon - Transverse	Digestive system	Digestive system	Colon	Digestive system
gtex	Esophagus-GastroesophagealJunction	Esophagus - Gastroesophageal Junction	Esophagus - Gastroesophageal Junction	Esophagus - Gastroesophageal Junction	Digestive system	Digestive system	Esophagus	Digestive system
gtex	Esophagus-Mucosa	Esophagus - Mucosa	Esophagus - Mucosa	Esophagus - Mucosa	Digestive system	Digestive system	Esophagus	Digestive system
gtex	Esophagus-Muscularis	Esophagus - Muscularis	Esophagus - Muscularis	Esophagus - Muscularis	Digestive system	Digestive system	Esophagus	Digestive system
gtex	FallopianTube	Fallopian Tube	Fallopian Tube	Fallopian Tube	Reproductive system (Female)	Reproductive system (Female)	Fallopian Tube	Reproductive system (Female)
gtex	Heart-AtrialAppendage	Heart - Atrial Appendage	Heart - Atrial Appendage	Heart - Atrial Appendage	Cardiovascular system	Cardiovascular system	Heart	Cardiovascular system
gtex	Heart-LeftVentricle	Heart - Left Ventricle	Heart - Left Ventricle	Heart - Left Ventricle	Cardiovascular system	Cardiovascular system	Heart	Cardiovascular system
gtex	Kidney-Cortex	Kidney - Cortex	Kidney - Cortex	Kidney - Cortex	Urinary system	Urinary system	Kidney	Urinary system
gtex	Kidney-Medulla	Kidney - Medulla	Kidney - Medulla	Kidney - Medulla	Urinary system	Urinary system	Kidney	Urinary system
gtex	Liver	Liver	Liver	Liver	Digestive system	Digestive system	Liver	Digestive system
gtex	Lung	Lung	Lung	Lung	Respiratory system	Respiratory system	Lung	Respiratory system
gtex	MinorSalivaryGland	Minor Salivary Gland	Minor salivary gland	Minor Salivary Gland	Digestive system	Digestive system	Minor Salivary Gland	Digestive system
gtex	Muscle-Skeletal	Muscle - Skeletal	Muscle - Skeletal	Muscle - Skeletal	Nervous system	Nervous system	Muscle tissue	Muscle tissue
gtex	Nerve-Tibial	Nerve - Tibial	Nerve - Tibial	Nerve - Tibial	Nervous system	Nervous system	Nerve tissue	Nervous system
gtex	Ovary	Ovary	Ovary	Ovary	Reproductive system (Female)	Reproductive system (Female)	Ovary	Reproductive system (Female)
gtex	Pancreas	Pancreas	Pancreas	Pancreas	Digestive system	Digestive system	Pancreas	Digestive system
gtex	Pituitary	Pituitary	Pituitary	Pituitary	Endocrine system	Endocrine system	Pituitary	Endocrine system
gtex	Prostate	Prostate	Prostate	Prostate	Reproductive system (Male)	Reproductive system (Male)	Prostate	Reproductive system (Male)
gtex	Skin-NotSunExposedSuprapubic	Skin - Not Sun Exposed (Suprapubic)	Skin - Not Sun Exposed (Suprapubic)	Skin - Not Sun Exposed (Suprapubic)	Integumentary system	Integumentary system	Skin	Integumentary system
gtex	Skin-SunExposedLowerleg	Skin - Sun Exposed (Lower leg)	Skin - Sun Exposed (Lower leg)	Skin - Sun Exposed (Lower leg)	Integumentary system	Integumentary system	Skin	Integumentary system
gtex	SmallIntestine-TerminalIleum	Small Intestine - Terminal Ileum	Small Intestine - Terminal Ileum	Small Intestine - Terminal Ileum	Digestive system	Digestive system	Small Intestine	Digestive system
gtex	Spleen	Spleen	Spleen	Spleen	Immune/Blood system	Immune/Blood system	Spleen	Immune/Blood system
gtex	Stomach	Stomach	Stomach	Stomach	Digestive system	Digestive system	Stomach	Digestive system
gtex	Testis	Testis	Testis	Testis	Reproductive system (Male)	Reproductive system (Male)	Testis	Reproductive system (Male)
gtex	Thyroid	Thyroid	Thyroid	Thyroid	Endocrine system	Endocrine system	Thyroid	Endocrine system
gtex	Uterus	Uterus	Uterus	Uterus	Reproductive system (Female)	Reproductive system (Female)	Uterus	Reproductive system (Female)
gtex	Vagina	Vagina	Vagina	Vagina	Reproductive system (Female)	Reproductive system (Female)	Vagina	Reproductive system (Female)
gtex	WholeBlood	Whole Blood	Whole Blood	Whole Blood	Immune/Blood system	Immune/Blood system	Blood	Immune/Blood system
sc_hs	10X.Astro L1 FGFR3 SERPINI2	Astro L1 FGFR3 SERPINI2 (Non-Neuronal)	Astrocyte	Primary motor cortex	Nerve cell	Nervous system	Brain	Nervous system
sc_hs	10X.Astro L1-6 FGFR3 AQP1	Astro L1-6 FGFR3 AQP1 (Non-Neuronal)	Astrocyte	Primary motor cortex	Nerve cell	Nervous system	Brain	Nervous system
sc_hs	10X.Astro L1-6 FGFR3 PLCG1	Astro L1-6 FGFR3 PLCG1 (Non-Neuronal)	Astrocyte	Primary motor cortex	Nerve cell	Nervous system	Brain	Nervous system
sc_hs	10X.Endo L2-5 NOSTRIN SRGN	Endo L2-5 NOSTRIN SRGN (Non-Neuronal)	Endothelial cell	Primary motor cortex	Endothelial cell	Nervous system	Brain	Nervous system
sc_hs	10X.Exc L2 LAMP5 KCNG3	Exc L2 LAMP5 KCNG3 (Glutamatergic)	Excitatory neuron	Primary motor cortex	Nerve cell	Nervous system	Brain	Nervous system
sc_hs	10X.Exc L2 LINC00507 ATP7B	Exc L2 LINC00507 ATP7B (Glutamatergic)	Excitatory neuron	Primary motor cortex	Nerve cell	Nervous system	Brain	Nervous system
sc_hs	10X.Exc L2 LINC00507 GLRA3	Exc L2 LINC00507 GLRA3 (Glutamatergic)	Excitatory neuron	Primary motor cortex	Nerve cell	Nervous system	Brain	Nervous system
sc_hs	10X.Exc L2-3 LINC00507 DSG3	Exc L2-3 LINC00507 DSG3 (Glutamatergic)	Excitatory neuron	Primary motor cortex	Nerve cell	Nervous system	Brain	Nervous system
sc_hs	10X.Exc L2-3 RORB CCDC68	Exc L2-3 RORB CCDC68 (Glutamatergic)	Excitatory neuron	Primary motor cortex	Nerve cell	Nervous system	Brain	Nervous system
sc_hs	10X.Exc L2-3 RORB PTPN3	Exc L2-3 RORB PTPN3 (Glutamatergic)	Excitatory neuron	Primary motor cortex	Nerve cell	Nervous system	Brain	Nervous system
sc_hs	10X.Exc L2-3 RORB RTKN2	Exc L2-3 RORB RTKN2 (Glutamatergic)	Excitatory neuron	Primary motor cortex	Nerve cell	Nervous system	Brain	Nervous system
sc_hs	10X.Exc L3 LAMP5 CARM1P1	Exc L3 LAMP5 CARM1P1 (Glutamatergic)	Excitatory neuron	Primary motor cortex	Nerve cell	Nervous system	Brain	Nervous system
sc_hs	10X.Exc L3 RORB OTOGL	Exc L3 RORB OTOGL (Glutamatergic)	Excitatory neuron	Primary motor cortex	Nerve cell	Nervous system	Brain	Nervous system
sc_hs	10X.Exc L3 THEMIS ENPEP	Exc L3 THEMIS ENPEP (Glutamatergic)	Excitatory neuron	Primary motor cortex	Nerve cell	Nervous system	Brain	Nervous system
sc_hs	10X.Exc L3-5 FEZF2 ASGR2	Exc L3-5 FEZF2 ASGR2 (Glutamatergic)	Excitatory neuron	Primary motor cortex	Nerve cell	Nervous system	Brain	Nervous system
sc_hs	10X.Exc L3-5 FEZF2 LINC01107	Exc L3-5 FEZF2 LINC01107 (Glutamatergic)	Excitatory neuron	Primary motor cortex	Nerve cell	Nervous system	Brain	Nervous system
sc_hs	10X.Exc L3-5 RORB LAMA4	Exc L3-5 RORB LAMA4 (Glutamatergic)	Excitatory neuron	Primary motor cortex	Nerve cell	Nervous system	Brain	Nervous system
sc_hs	10X.Exc L3-5 RORB LINC01202	Exc L3-5 RORB LINC01202 (Glutamatergic)	Excitatory neuron	Primary motor cortex	Nerve cell	Nervous system	Brain	Nervous system
sc_hs	10X.Exc L3-5 RORB LNX2	Exc L3-5 RORB LNX2 (Glutamatergic)	Excitatory neuron	Primary motor cortex	Nerve cell	Nervous system	Brain	Nervous system
sc_hs	10X.Exc L3-5 RORB RPRM	Exc L3-5 RORB RPRM (Glutamatergic)	Excitatory neuron	Primary motor cortex	Nerve cell	Nervous system	Brain	Nervous system
sc_hs	10X.Exc L3-5 RORB TNNT2	Exc L3-5 RORB TNNT2 (Glutamatergic)	Excitatory neuron	Primary motor cortex	Nerve cell	Nervous system	Brain	Nervous system
sc_hs	10X.Exc L5 FEZF2 CSN1S1	Exc L5 FEZF2 CSN1S1 (Glutamatergic)	Excitatory neuron	Primary motor cortex	Nerve cell	Nervous system	Brain	Nervous system
sc_hs	10X.Exc L5 FEZF2 NREP-AS1	Exc L5 FEZF2 NREP-AS1 (Glutamatergic)	Excitatory neuron	Primary motor cortex	Nerve cell	Nervous system	Brain	Nervous system
sc_hs	10X.Exc L5 FEZF2 PKD2L1	Exc L5 FEZF2 PKD2L1 (Glutamatergic)	Excitatory neuron	Primary motor cortex	Nerve cell	Nervous system	Brain	Nervous system
sc_hs	10X.Exc L5 FEZF2 RNF144A-AS1	Exc L5 FEZF2 RNF144A-AS1 (Glutamatergic)	Excitatory neuron	Primary motor cortex	Nerve cell	Nervous system	Brain	Nervous system
sc_hs	10X.Exc L5 RORB MED8	Exc L5 RORB MED8 (Glutamatergic)	Excitatory neuron	Primary motor cortex	Nerve cell	Nervous system	Brain	Nervous system
sc_hs	10X.Exc L5 THEMIS FGF10	Exc L5 THEMIS FGF10 (Glutamatergic)	Excitatory neuron	Primary motor cortex	Nerve cell	Nervous system	Brain	Nervous system
sc_hs	10X.Exc L5 THEMIS LINC01116	Exc L5 THEMIS LINC01116 (Glutamatergic)	Excitatory neuron	Primary motor cortex	Nerve cell	Nervous system	Brain	Nervous system
sc_hs	10X.Exc L5 THEMIS RGPD6	Exc L5 THEMIS RGPD6 (Glutamatergic)	Excitatory neuron	Primary motor cortex	Nerve cell	Nervous system	Brain	Nervous system
sc_hs	10X.Exc L5 THEMIS SLC22A18	Exc L5 THEMIS SLC22A18 (Glutamatergic)	Excitatory neuron	Primary motor cortex	Nerve cell	Nervous system	Brain	Nervous system
sc_hs	10X.Exc L5 THEMIS VILL	Exc L5 THEMIS VILL (Glutamatergic)	Excitatory neuron	Primary motor cortex	Nerve cell	Nervous system	Brain	Nervous system
sc_hs	10X.Exc L5-6 FEZF2 C9orf135-AS1	Exc L5-6 FEZF2 C9orf135-AS1 (Glutamatergic)	Excitatory neuron	Primary motor cortex	Nerve cell	Nervous system	Brain	Nervous system
sc_hs	10X.Exc L5-6 FEZF2 CFTR	Exc L5-6 FEZF2 CFTR (Glutamatergic)	Excitatory neuron	Primary motor cortex	Nerve cell	Nervous system	Brain	Nervous system
sc_hs	10X.Exc L5-6 FEZF2 FILIP1L	Exc L5-6 FEZF2 FILIP1L (Glutamatergic)	Excitatory neuron	Primary motor cortex	Nerve cell	Nervous system	Brain	Nervous system
sc_hs	10X.Exc L5-6 FEZF2 IFNG-AS1	Exc L5-6 FEZF2 IFNG-AS1 (Glutamatergic)	Excitatory neuron	Primary motor cortex	Nerve cell	Nervous system	Brain	Nervous system
sc_hs	10X.Exc L5-6 FEZF2 LPO	Exc L5-6 FEZF2 LPO (Glutamatergic)	Excitatory neuron	Primary motor cortex	Nerve cell	Nervous system	Brain	Nervous system
sc_hs	10X.Exc L5-6 FEZF2 OR1L8	Exc L5-6 FEZF2 OR1L8 (Glutamatergic)	Excitatory neuron	Primary motor cortex	Nerve cell	Nervous system	Brain	Nervous system
sc_hs	10X.Exc L5-6 FEZF2 SH2D1B	Exc L5-6 FEZF2 SH2D1B (Glutamatergic)	Excitatory neuron	Primary motor cortex	Nerve cell	Nervous system	Brain	Nervous system
sc_hs	10X.Exc L5-6 THEMIS SMYD1	Exc L5-6 THEMIS SMYD1 (Glutamatergic)	Excitatory neuron	Primary motor cortex	Nerve cell	Nervous system	Brain	Nervous system
sc_hs	10X.Exc L5-6 THEMIS TNFAIP6	Exc L5-6 THEMIS TNFAIP6 (Glutamatergic)	Excitatory neuron	Primary motor cortex	Nerve cell	Nervous system	Brain	Nervous system
sc_hs	10X.Exc L6 FEZF2 FFAR4	Exc L6 FEZF2 FFAR4 (Glutamatergic)	Excitatory neuron	Primary motor cortex	Nerve cell	Nervous system	Brain	Nervous system
sc_hs	10X.Exc L6 FEZF2 KLK7	Exc L6 FEZF2 KLK7 (Glutamatergic)	Excitatory neuron	Primary motor cortex	Nerve cell	Nervous system	Brain	Nervous system
sc_hs	10X.Exc L6 FEZF2 PDYN	Exc L6 FEZF2 PDYN (Glutamatergic)	Excitatory neuron	Primary motor cortex	Nerve cell	Nervous system	Brain	Nervous system
sc_hs	10X.Exc L6 FEZF2 POGK	Exc L6 FEZF2 POGK (Glutamatergic)	Excitatory neuron	Primary motor cortex	Nerve cell	Nervous system	Brain	Nervous system
sc_hs	10X.Exc L6 FEZF2 PROKR2	Exc L6 FEZF2 PROKR2 (Glutamatergic)	Excitatory neuron	Primary motor cortex	Nerve cell	Nervous system	Brain	Nervous system
sc_hs	10X.Exc L6 THEMIS LINC00343	Exc L6 THEMIS LINC00343 (Glutamatergic)	Excitatory neuron	Primary motor cortex	Nerve cell	Nervous system	Brain	Nervous system
sc_hs	10X.Exc L6 THEMIS SLN	Exc L6 THEMIS SLN (Glutamatergic)	Excitatory neuron	Primary motor cortex	Nerve cell	Nervous system	Brain	Nervous system
sc_hs	10X.Exc L6 THEMIS SNTG2	Exc L6 THEMIS SNTG2 (Glutamatergic)	Excitatory neuron	Primary motor cortex	Nerve cell	Nervous system	Brain	Nervous system
sc_hs	10X.Inh L1 LAMP5 BMP2	Inh L1 LAMP5 BMP2 (GABAergic)	Inhibitory neuron	Primary motor cortex	Nerve cell	Nervous system	Brain	Nervous system
sc_hs	10X.Inh L1 LAMP5 NMBR	Inh L1 LAMP5 NMBR (GABAergic)	Inhibitory neuron	Primary motor cortex	Nerve cell	Nervous system	Brain	Nervous system
sc_hs	10X.Inh L1 LAMP5 PVRL2	Inh L1 LAMP5 PVRL2 (GABAergic)	Inhibitory neuron	Primary motor cortex	Nerve cell	Nervous system	Brain	Nervous system
sc_hs	10X.Inh L1 LAMP5 RAB11FIP1	Inh L1 LAMP5 RAB11FIP1 (GABAergic)	Inhibitory neuron	Primary motor cortex	Nerve cell	Nervous system	Brain	Nervous system
sc_hs	10X.Inh L1 PAX6 CHRFAM7A	Inh L1 PAX6 CHRFAM7A (GABAergic)	Inhibitory neuron	Primary motor cortex	Nerve cell	Nervous system	Brain	Nervous system
sc_hs	10X.Inh L1 PAX6 MIR101-1	Inh L1 PAX6 MIR101-1 (GABAergic)	Inhibitory neuron	Primary motor cortex	Nerve cell	Nervous system	Brain	Nervous system
sc_hs	10X.Inh L1 PVALB SST ASIC4	Inh L1 PVALB SST ASIC4 (GABAergic)	Inhibitory neuron	Primary motor cortex	Nerve cell	Nervous system	Brain	Nervous system
sc_hs	10X.Inh L1 SST DEFB108B	Inh L1 SST DEFB108B (GABAergic)	Inhibitory neuron	Primary motor cortex	Nerve cell	Nervous system	Brain	Nervous system
sc_hs	10X.Inh L1 SST P4HA3	Inh L1 SST P4HA3 (GABAergic)	Inhibitory neuron	Primary motor cortex	Nerve cell	Nervous system	Brain	Nervous system
sc_hs	10X.Inh L1 VIP KLHDC8B	Inh L1 VIP KLHDC8B (GABAergic)	Inhibitory neuron	Primary motor cortex	Nerve cell	Nervous system	Brain	Nervous system
sc_hs	10X.Inh L1-2 PVALB CDK20	Inh L1-2 PVALB CDK20 (GABAergic)	Inhibitory neuron	Primary motor cortex	Nerve cell	Nervous system	Brain	Nervous system
sc_hs	10X.Inh L1-2 SST CCNJL	Inh L1-2 SST CCNJL (GABAergic)	Inhibitory neuron	Primary motor cortex	Nerve cell	Nervous system	Brain	Nervous system
sc_hs	10X.Inh L1-2 SST CLIC6	Inh L1-2 SST CLIC6 (GABAergic)	Inhibitory neuron	Primary motor cortex	Nerve cell	Nervous system	Brain	Nervous system
sc_hs	10X.Inh L1-2 SST PRRT4	Inh L1-2 SST PRRT4 (GABAergic)	Inhibitory neuron	Primary motor cortex	Nerve cell	Nervous system	Brain	Nervous system
sc_hs	10X.Inh L1-2 VIP EXPH5	Inh L1-2 VIP EXPH5 (GABAergic)	Inhibitory neuron	Primary motor cortex	Nerve cell	Nervous system	Brain	Nervous system
sc_hs	10X.Inh L1-2 VIP HTR3A	Inh L1-2 VIP HTR3A (GABAergic)	Inhibitory neuron	Primary motor cortex	Nerve cell	Nervous system	Brain	Nervous system
sc_hs	10X.Inh L1-2 VIP PTGER3	Inh L1-2 VIP PTGER3 (GABAergic)	Inhibitory neuron	Primary motor cortex	Nerve cell	Nervous system	Brain	Nervous system
sc_hs	10X.Inh L1-2 VIP SCML4	Inh L1-2 VIP SCML4 (GABAergic)	Inhibitory neuron	Primary motor cortex	Nerve cell	Nervous system	Brain	Nervous system
sc_hs	10X.Inh L1-2 VIP WNT4	Inh L1-2 VIP WNT4 (GABAergic)	Inhibitory neuron	Primary motor cortex	Nerve cell	Nervous system	Brain	Nervous system
sc_hs	10X.Inh L1-3 SST FAM20A	Inh L1-3 SST FAM20A (GABAergic)	Inhibitory neuron	Primary motor cortex	Nerve cell	Nervous system	Brain	Nervous system
sc_hs	10X.Inh L1-3 VIP CBLN1	Inh L1-3 VIP CBLN1 (GABAergic)	Inhibitory neuron	Primary motor cortex	Nerve cell	Nervous system	Brain	Nervous system
sc_hs	10X.Inh L1-3 VIP CHRNA2	Inh L1-3 VIP CHRNA2 (GABAergic)	Inhibitory neuron	Primary motor cortex	Nerve cell	Nervous system	Brain	Nervous system
sc_hs	10X.Inh L1-3 VIP FNDC1	Inh L1-3 VIP FNDC1 (GABAergic)	Inhibitory neuron	Primary motor cortex	Nerve cell	Nervous system	Brain	Nervous system
sc_hs	10X.Inh L1-3 VIP HSPB6	Inh L1-3 VIP HSPB6 (GABAergic)	Inhibitory neuron	Primary motor cortex	Nerve cell	Nervous system	Brain	Nervous system
sc_hs	10X.Inh L1-5 VIP CD27-AS1	Inh L1-5 VIP CD27-AS1 (GABAergic)	Inhibitory neuron	Primary motor cortex	Nerve cell	Nervous system	Brain	Nervous system
sc_hs	10X.Inh L1-5 VIP LINC01013	Inh L1-5 VIP LINC01013 (GABAergic)	Inhibitory neuron	Primary motor cortex	Nerve cell	Nervous system	Brain	Nervous system
sc_hs	10X.Inh L1-5 VIP PHLDB3	Inh L1-5 VIP PHLDB3 (GABAergic)	Inhibitory neuron	Primary motor cortex	Nerve cell	Nervous system	Brain	Nervous system
sc_hs	10X.Inh L1-5 VIP SMOC1	Inh L1-5 VIP SMOC1 (GABAergic)	Inhibitory neuron	Primary motor cortex	Nerve cell	Nervous system	Brain	Nervous system
sc_hs	10X.Inh L1-6 LAMP5 AARD	Inh L1-6 LAMP5 AARD (GABAergic)	Inhibitory neuron	Primary motor cortex	Nerve cell	Nervous system	Brain	Nervous system
sc_hs	10X.Inh L1-6 LAMP5 CA1	Inh L1-6 LAMP5 CA1 (GABAergic)	Inhibitory neuron	Primary motor cortex	Nerve cell	Nervous system	Brain	Nervous system
sc_hs	10X.Inh L1-6 LAMP5 NES	Inh L1-6 LAMP5 NES (GABAergic)	Inhibitory neuron	Primary motor cortex	Nerve cell	Nervous system	Brain	Nervous system
sc_hs	10X.Inh L1-6 PVALB COL15A1	Inh L1-6 PVALB COL15A1 (GABAergic)	Inhibitory neuron	Primary motor cortex	Nerve cell	Nervous system	Brain	Nervous system
sc_hs	10X.Inh L1-6 SST NPY	Inh L1-6 SST NPY (GABAergic)	Inhibitory neuron	Primary motor cortex	Nerve cell	Nervous system	Brain	Nervous system
sc_hs	10X.Inh L1-6 VIP SLC7A6OS	Inh L1-6 VIP SLC7A6OS (GABAergic)	Inhibitory neuron	Primary motor cortex	Nerve cell	Nervous system	Brain	Nervous system
sc_hs	10X.Inh L2 PAX6 FREM2	Inh L2 PAX6 FREM2 (GABAergic)	Inhibitory neuron	Primary motor cortex	Nerve cell	Nervous system	Brain	Nervous system
sc_hs	10X.Inh L2 PVALB FRZB	Inh L2 PVALB FRZB (GABAergic)	Inhibitory neuron	Primary motor cortex	Nerve cell	Nervous system	Brain	Nervous system
sc_hs	10X.Inh L2 VIP SLC6A16	Inh L2 VIP SLC6A16 (GABAergic)	Inhibitory neuron	Primary motor cortex	Nerve cell	Nervous system	Brain	Nervous system
sc_hs	10X.Inh L2-3 SST NMU	Inh L2-3 SST NMU (GABAergic)	Inhibitory neuron	Primary motor cortex	Nerve cell	Nervous system	Brain	Nervous system
sc_hs	10X.Inh L2-5 PVALB HHIPL1	Inh L2-5 PVALB HHIPL1 (GABAergic)	Inhibitory neuron	Primary motor cortex	Nerve cell	Nervous system	Brain	Nervous system
sc_hs	10X.Inh L2-5 PVALB RPH3AL	Inh L2-5 PVALB RPH3AL (GABAergic)	Inhibitory neuron	Primary motor cortex	Nerve cell	Nervous system	Brain	Nervous system
sc_hs	10X.Inh L2-5 VIP BSPRY	Inh L2-5 VIP BSPRY (GABAergic)	Inhibitory neuron	Primary motor cortex	Nerve cell	Nervous system	Brain	Nervous system
sc_hs	10X.Inh L2-5 VIP SOX11	Inh L2-5 VIP SOX11 (GABAergic)	Inhibitory neuron	Primary motor cortex	Nerve cell	Nervous system	Brain	Nervous system
sc_hs	10X.Inh L3 PVALB SAMD13	Inh L3 PVALB SAMD13 (GABAergic)	Inhibitory neuron	Primary motor cortex	Nerve cell	Nervous system	Brain	Nervous system
sc_hs	10X.Inh L3-5 PVALB ISG20	Inh L3-5 PVALB ISG20 (GABAergic)	Inhibitory neuron	Primary motor cortex	Nerve cell	Nervous system	Brain	Nervous system
sc_hs	10X.Inh L3-5 SST CDH3	Inh L3-5 SST CDH3 (GABAergic)	Inhibitory neuron	Primary motor cortex	Nerve cell	Nervous system	Brain	Nervous system
sc_hs	10X.Inh L3-5 SST GGTLC3	Inh L3-5 SST GGTLC3 (GABAergic)	Inhibitory neuron	Primary motor cortex	Nerve cell	Nervous system	Brain	Nervous system
sc_hs	10X.Inh L3-5 SST OR5AH1P	Inh L3-5 SST OR5AH1P (GABAergic)	Inhibitory neuron	Primary motor cortex	Nerve cell	Nervous system	Brain	Nervous system
sc_hs	10X.Inh L3-5 VIP HS3ST3A1	Inh L3-5 VIP HS3ST3A1 (GABAergic)	Inhibitory neuron	Primary motor cortex	Nerve cell	Nervous system	Brain	Nervous system
sc_hs	10X.Inh L3-5 VIP IGDCC3	Inh L3-5 VIP IGDCC3 (GABAergic)	Inhibitory neuron	Primary motor cortex	Nerve cell	Nervous system	Brain	Nervous system
sc_hs	10X.Inh L3-5 VIP TAC3	Inh L3-5 VIP TAC3 (GABAergic)	Inhibitory neuron	Primary motor cortex	Nerve cell	Nervous system	Brain	Nervous system
sc_hs	10X.Inh L3-6 PAX6 LINC01497	Inh L3-6 PAX6 LINC01497 (GABAergic)	Inhibitory neuron	Primary motor cortex	Nerve cell	Nervous system	Brain	Nervous system
sc_hs	10X.Inh L3-6 VIP UG0898H09	Inh L3-6 VIP UG0898H09 (GABAergic)	Inhibitory neuron	Primary motor cortex	Nerve cell	Nervous system	Brain	Nervous system
sc_hs	10X.Inh L3-6 VIP ZIM2-AS1	Inh L3-6 VIP ZIM2-AS1 (GABAergic)	Inhibitory neuron	Primary motor cortex	Nerve cell	Nervous system	Brain	Nervous system
sc_hs	10X.Inh L5 PVALB LRIG3	Inh L5 PVALB LRIG3 (GABAergic)	Inhibitory neuron	Primary motor cortex	Nerve cell	Nervous system	Brain	Nervous system
sc_hs	10X.Inh L5 SST RPL35AP11	Inh L5 SST RPL35AP11 (GABAergic)	Inhibitory neuron	Primary motor cortex	Nerve cell	Nervous system	Brain	Nervous system
sc_hs	10X.Inh L5-6 LAMP5 CRABP1	Inh L5-6 LAMP5 CRABP1 (GABAergic)	Inhibitory neuron	Primary motor cortex	Nerve cell	Nervous system	Brain	Nervous system
sc_hs	10X.Inh L5-6 PVALB FAM150B	Inh L5-6 PVALB FAM150B (GABAergic)	Inhibitory neuron	Primary motor cortex	Nerve cell	Nervous system	Brain	Nervous system
sc_hs	10X.Inh L5-6 PVALB GAPDHP60	Inh L5-6 PVALB GAPDHP60 (GABAergic)	Inhibitory neuron	Primary motor cortex	Nerve cell	Nervous system	Brain	Nervous system
sc_hs	10X.Inh L5-6 PVALB KCNIP2	Inh L5-6 PVALB KCNIP2 (GABAergic)	Inhibitory neuron	Primary motor cortex	Nerve cell	Nervous system	Brain	Nervous system
sc_hs	10X.Inh L5-6 PVALB MEPE	Inh L5-6 PVALB MEPE (GABAergic)	Inhibitory neuron	Primary motor cortex	Nerve cell	Nervous system	Brain	Nervous system
sc_hs	10X.Inh L5-6 PVALB SST CRHR2	Inh L5-6 PVALB SST CRHR2 (GABAergic)	Inhibitory neuron	Primary motor cortex	Nerve cell	Nervous system	Brain	Nervous system
sc_hs	10X.Inh L5-6 PVALB ZFPM2-AS1	Inh L5-6 PVALB ZFPM2-AS1 (GABAergic)	Inhibitory neuron	Primary motor cortex	Nerve cell	Nervous system	Brain	Nervous system
sc_hs	10X.Inh L5-6 SST BEAN1	Inh L5-6 SST BEAN1 (GABAergic)	Inhibitory neuron	Primary motor cortex	Nerve cell	Nervous system	Brain	Nervous system
sc_hs	10X.Inh L5-6 SST C4orf26	Inh L5-6 SST C4orf26 (GABAergic)	Inhibitory neuron	Primary motor cortex	Nerve cell	Nervous system	Brain	Nervous system
sc_hs	10X.Inh L5-6 SST DNAJC14	Inh L5-6 SST DNAJC14 (GABAergic)	Inhibitory neuron	Primary motor cortex	Nerve cell	Nervous system	Brain	Nervous system
sc_hs	10X.Inh L5-6 SST FBN2	Inh L5-6 SST FBN2 (GABAergic)	Inhibitory neuron	Primary motor cortex	Nerve cell	Nervous system	Brain	Nervous system
sc_hs	10X.Inh L5-6 SST ISX	Inh L5-6 SST ISX (GABAergic)	Inhibitory neuron	Primary motor cortex	Nerve cell	Nervous system	Brain	Nervous system
sc_hs	10X.Inh L5-6 SST KLHL1	Inh L5-6 SST KLHL1 (GABAergic)	Inhibitory neuron	Primary motor cortex	Nerve cell	Nervous system	Brain	Nervous system
sc_hs	10X.Inh L5-6 SST PAWR	Inh L5-6 SST PAWR (GABAergic)	Inhibitory neuron	Primary motor cortex	Nerve cell	Nervous system	Brain	Nervous system
sc_hs	10X.Inh L5-6 SST PIK3CD	Inh L5-6 SST PIK3CD (GABAergic)	Inhibitory neuron	Primary motor cortex	Nerve cell	Nervous system	Brain	Nervous system
sc_hs	10X.Inh L5-6 VIP COL4A3	Inh L5-6 VIP COL4A3 (GABAergic)	Inhibitory neuron	Primary motor cortex	Nerve cell	Nervous system	Brain	Nervous system
sc_hs	10X.Inh L6 SST TH	Inh L6 SST TH (GABAergic)	Inhibitory neuron	Primary motor cortex	Nerve cell	Nervous system	Brain	Nervous system
sc_hs	10X.Micro L1-6 TYROBP CD74	Micro L1-6 TYROBP CD74 (Non-Neuronal)	Microglia	Primary motor cortex	Nerve cell	Nervous system	Brain	Nervous system
sc_hs	10X.OPC L1-6 PDGFRA COL20A1	OPC L1-6 PDGFRA COL20A1 (Non-Neuronal)	Oligodendrocyte progenitor cell	Primary motor cortex	Nerve cell	Nervous system	Brain	Nervous system
sc_hs	10X.Oligo L2-6 OPALIN FTH1P3	Oligo L2-6 OPALIN FTH1P3 (Non-Neuronal)	Oligodendrocyte	Primary motor cortex	Nerve cell	Nervous system	Brain	Nervous system
sc_hs	10X.Oligo L2-6 OPALIN MAP6D1	Oligo L2-6 OPALIN MAP6D1 (Non-Neuronal)	Oligodendrocyte	Primary motor cortex	Nerve cell	Nervous system	Brain	Nervous system
sc_hs	10X.Oligo L3-6 OPALIN ENPP6	Oligo L3-6 OPALIN ENPP6 (Non-Neuronal)	Oligodendrocyte	Primary motor cortex	Nerve cell	Nervous system	Brain	Nervous system
sc_hs	10X.VLMC L1-5 PDGFRA COLEC12	VLMC L1-5 PDGFRA COLEC12 (Non-Neuronal)	Vascular leptomeningeal cell	Primary motor cortex	Nerve cell	Nervous system	Brain	Nervous system
sc_hs	Adult-Adipose1.Adipocyte_SPP1 high	Adipocyte	Adipocyte	Adipose	Connective tissue cell	Adipose tissue	Adipose tissue	Adipose tissue
sc_hs	Adult-Adipose1.M2 Macrophage	M2 Macrophage	M2 Macrophage	Adipose	Immune/Blood cell	Adipose tissue	Adipose tissue	Adipose tissue
sc_hs	Adult-Adipose1.Mast cell	Mast cell	Mast cell	Adipose	Immune/Blood cell	Adipose tissue	Adipose tissue	Adipose tissue
sc_hs	Adult-Adipose1.Proliferating cell	Proliferating cell	Proliferating cell	Adipose	Connective tissue cell	Adipose tissue	Adipose tissue	Adipose tissue
sc_hs	Adult-Adipose1.Stromal cell	Stromal cell	Stromal cell	Adipose	Connective tissue cell	Adipose tissue	Adipose tissue	Adipose tissue
sc_hs	Adult-Adrenal-Gland2.CD8 T cell	CD8 T cell	CD8 T cell	Adrenal-Gland	Immune/Blood cell	Endocrine system	Adrenal Gland	Endocrine system
sc_hs	Adult-Adrenal-Gland2.Endothelial cell	Endothelial cell	Endothelial cell	Adrenal-Gland	Endothelial cell	Endocrine system	Adrenal Gland	Endocrine system
sc_hs	Adult-Adrenal-Gland2.Lymphocyte	Lymphocyte	Lymphocyte	Adrenal-Gland	Immune/Blood cell	Endocrine system	Adrenal Gland	Endocrine system
sc_hs	Adult-Adrenal-Gland2.Macrophage	Macrophage	Macrophage	Adrenal-Gland	Immune/Blood cell	Endocrine system	Adrenal Gland	Endocrine system
sc_hs	Adult-Adrenal-Gland2.Myeloid cell	Myeloid cell	Myeloid cell	Adrenal-Gland	Immune/Blood cell	Endocrine system	Adrenal Gland	Endocrine system
sc_hs	Adult-Adrenal-Gland2.NK cell	NK cell	NK cell	Adrenal-Gland	Immune/Blood cell	Endocrine system	Adrenal Gland	Endocrine system
sc_hs	Adult-Adrenal-Gland2.Neuron	Neuron	Neuron	Adrenal-Gland	Nerve cell	Endocrine system	Adrenal Gland	Endocrine system
sc_hs	Adult-Adrenal-Gland2.Smooth muscle cell	Smooth muscle cell	Smooth muscle cell	Adrenal-Gland	Muscle cell	Endocrine system	Adrenal Gland	Endocrine system
sc_hs	Adult-Adrenal-Gland2.Stromal cell_APOD high	Stromal cell	Stromal cell	Adrenal-Gland	Connective tissue cell	Endocrine system	Adrenal Gland	Endocrine system
sc_hs	Adult-Adrenal-Gland2.Stromal cell_NOV high	Stromal cell	Stromal cell	Adrenal-Gland	Connective tissue cell	Endocrine system	Adrenal Gland	Endocrine system
sc_hs	Adult-Adrenal-Gland2.Zona fasciculata cell_GSTA1 high	Zona fasciculata cell	Zona fasciculata cell	Adrenal-Gland	Epithelial cell	Endocrine system	Adrenal Gland	Endocrine system
sc_hs	Adult-Adrenal-Gland2.Zona fasciculata cell_HSD3B2 high	Zona fasciculata cell	Zona fasciculata cell	Adrenal-Gland	Epithelial cell	Endocrine system	Adrenal Gland	Endocrine system
sc_hs	Adult-Adrenal-Gland3.Endothelial cell_CCL2 high	Endothelial cell	Endothelial cell	Adrenal-Gland	Endothelial cell	Endocrine system	Adrenal Gland	Endocrine system
sc_hs	Adult-Adrenal-Gland3.Endothelial cell_VWF high	Endothelial cell	Endothelial cell	Adrenal-Gland	Endothelial cell	Endocrine system	Adrenal Gland	Endocrine system
sc_hs	Adult-Adrenal-Gland3.Macrophage	Macrophage	Macrophage	Adrenal-Gland	Immune/Blood cell	Endocrine system	Adrenal Gland	Endocrine system
sc_hs	Adult-Adrenal-Gland3.Neuron	Neuron	Neuron	Adrenal-Gland	Nerve cell	Endocrine system	Adrenal Gland	Endocrine system
sc_hs	Adult-Adrenal-Gland3.Smooth muscle cell_TAGLN high	Smooth muscle cell	Smooth muscle cell	Adrenal-Gland	Muscle cell	Endocrine system	Adrenal Gland	Endocrine system
sc_hs	Adult-Adrenal-Gland3.Stromal cell_APOD high	Stromal cell	Stromal cell	Adrenal-Gland	Connective tissue cell	Endocrine system	Adrenal Gland	Endocrine system
sc_hs	Adult-Adrenal-Gland3.Stromal cell_HES1 high	Stromal cell	Stromal cell	Adrenal-Gland	Connective tissue cell	Endocrine system	Adrenal Gland	Endocrine system
sc_hs	Adult-Adrenal-Gland3.T cell	T cell	T cell	Adrenal-Gland	Immune/Blood cell	Endocrine system	Adrenal Gland	Endocrine system
sc_hs	Adult-Adrenal-Gland3.Zona fasciculata cell_FDX1 high	Zona fasciculata cell	Zona fasciculata cell	Adrenal-Gland	Epithelial cell	Endocrine system	Adrenal Gland	Endocrine system
sc_hs	Adult-Adrenal-Gland3.Zona fasciculata cell_GSTA1 high	Zona fasciculata cell	Zona fasciculata cell	Adrenal-Gland	Epithelial cell	Endocrine system	Adrenal Gland	Endocrine system
sc_hs	Adult-Adrenal-Gland3.Zona fasciculata cell_HSD3B2 high	Zona fasciculata cell	Zona fasciculata cell	Adrenal-Gland	Epithelial cell	Endocrine system	Adrenal Gland	Endocrine system
sc_hs	Adult-Artery1.Endothelial cell_SELE high	Endothelial cell	Endothelial cell	Artery	Endothelial cell	Cardiovascular system	Artery	Cardiovascular system
sc_hs	Adult-Artery1.Endothelial cell_VWF high	Endothelial cell	Endothelial cell	Artery	Endothelial cell	Cardiovascular system	Artery	Cardiovascular system
sc_hs	Adult-Artery1.Epithelial cell	Epithelial cell	Epithelial cell	Artery	Epithelial cell	Cardiovascular system	Artery	Cardiovascular system
sc_hs	Adult-Artery1.Fibroblast_ CXCL12 high	Fibroblast	Fibroblast	Artery	Connective tissue cell	Cardiovascular system	Artery	Cardiovascular system
sc_hs	Adult-Artery1.Fibroblast_APOD high	Fibroblast	Fibroblast	Artery	Connective tissue cell	Cardiovascular system	Artery	Cardiovascular system
sc_hs	Adult-Artery1.Fibroblast_MFAP5 high	Fibroblast	Fibroblast	Artery	Connective tissue cell	Cardiovascular system	Artery	Cardiovascular system
sc_hs	Adult-Artery1.Fibroblast_PTX3 high	Fibroblast	Fibroblast	Artery	Connective tissue cell	Cardiovascular system	Artery	Cardiovascular system
sc_hs	Adult-Artery1.M1 Macrophage	M1 Macrophage	M1 Macrophage	Artery	Immune/Blood cell	Cardiovascular system	Artery	Cardiovascular system
sc_hs	Adult-Artery1.Macrophage	Macrophage	Macrophage	Artery	Immune/Blood cell	Cardiovascular system	Artery	Cardiovascular system
sc_hs	Adult-Artery1.Macrophage_CD52 high	Macrophage	Macrophage	Artery	Immune/Blood cell	Cardiovascular system	Artery	Cardiovascular system
sc_hs	Adult-Artery1.Mast cell	Mast cell	Mast cell	Artery	Immune/Blood cell	Cardiovascular system	Artery	Cardiovascular system
sc_hs	Adult-Artery1.Myofibroblast_POSTN high	Myofibroblast	Myofibroblast	Artery	Connective tissue cell	Cardiovascular system	Artery	Cardiovascular system
sc_hs	Adult-Artery1.Smooth muscle cell	Smooth muscle cell	Smooth muscle cell	Artery	Muscle cell	Cardiovascular system	Artery	Cardiovascular system
sc_hs	Adult-Artery1.T cell	T cell	T cell	Artery	Immune/Blood cell	Cardiovascular system	Artery	Cardiovascular system
sc_hs	Adult-Ascending-Colon1.Enterocyte progenitor	Enterocyte progenitor	Enterocyte progenitor	Ascending-Colon	Epithelial cell	Digestive system	Colon	Digestive system
sc_hs	Adult-Ascending-Colon1.Fibroblast	Fibroblast	Fibroblast	Ascending-Colon	Connective tissue cell	Digestive system	Colon	Digestive system
sc_hs	Adult-Ascending-Colon1.Macrophage	Macrophage	Macrophage	Ascending-Colon	Immune/Blood cell	Digestive system	Colon	Digestive system
sc_hs	Adult-Ascending-Colon1.Mast cell	Mast cell	Mast cell	Ascending-Colon	Immune/Blood cell	Digestive system	Colon	Digestive system
sc_hs	Adult-Ascending-Colon1.Smooth muscle cell	Smooth muscle cell	Smooth muscle cell	Ascending-Colon	Muscle cell	Digestive system	Colon	Digestive system
sc_hs	Adult-Ascending-Colon1.T cell	T cell	T cell	Ascending-Colon	Immune/Blood cell	Digestive system	Colon	Digestive system
sc_hs	Adult-Bladder1.Macrophage	Macrophage	Macrophage	Bladder	Immune/Blood cell	Urinary system	Bladder	Urinary system
sc_hs	Adult-Bladder1.Mast cell	Mast cell	Mast cell	Bladder	Immune/Blood cell	Urinary system	Bladder	Urinary system
sc_hs	Adult-Bladder1.NK cell	NK cell	NK cell	Bladder	Immune/Blood cell	Urinary system	Bladder	Urinary system
sc_hs	Adult-Bladder1.Smooth muscle cell	Smooth muscle cell	Smooth muscle cell	Bladder	Muscle cell	Urinary system	Bladder	Urinary system
sc_hs	Adult-Bladder1.Stromal cell	Stromal cell	Stromal cell	Bladder	Connective tissue cell	Urinary system	Bladder	Urinary system
sc_hs	Adult-Bladder2.Fibroblast_LUM high	Fibroblast	Fibroblast	Bladder	Connective tissue cell	Urinary system	Bladder	Urinary system
sc_hs	Adult-Bladder2.M2 Macrophage	M2 Macrophage	M2 Macrophage	Bladder	Immune/Blood cell	Urinary system	Bladder	Urinary system
sc_hs	Adult-Bladder2.Mast cell	Mast cell	Mast cell	Bladder	Immune/Blood cell	Urinary system	Bladder	Urinary system
sc_hs	Adult-Bladder2.Smooth muscle cell	Smooth muscle cell	Smooth muscle cell	Bladder	Muscle cell	Urinary system	Bladder	Urinary system
sc_hs	Adult-Bladder2.Stromal cell_COL3A1 high	Stromal cell	Stromal cell	Bladder	Connective tissue cell	Urinary system	Bladder	Urinary system
sc_hs	Adult-Bladder2.Stromal cell_MGP high	Stromal cell	Stromal cell	Bladder	Connective tissue cell	Urinary system	Bladder	Urinary system
sc_hs	Adult-Bladder2.Urothelial cell	Urothelial cell	Urothelial cell	Bladder	Epithelial cell	Urinary system	Bladder	Urinary system
sc_hs	Adult-Bladder2.Vascular endothelial cell_CD34 high	Vascular endothelial cell	Vascular endothelial cell	Bladder	Endothelial cell	Urinary system	Bladder	Urinary system
sc_hs	Adult-Bone-Marrow1.Erythroid cell	Erythroid cell	Erythroid cell	Bone-Marrow	Immune/Blood cell	Immune/Blood system	Immune system	Immune/Blood system
sc_hs	Adult-Bone-Marrow1.Erythroid progenitor cell	Erythroid progenitor cell	Erythroid progenitor cell	Bone-Marrow	Immune/Blood cell	Immune/Blood system	Immune system	Immune/Blood system
sc_hs	Adult-Bone-Marrow1.Monocyte	Monocyte	Monocyte	Bone-Marrow	Immune/Blood cell	Immune/Blood system	Immune system	Immune/Blood system
sc_hs	Adult-Bone-Marrow1.T cell	T cell	T cell	Bone-Marrow	Immune/Blood cell	Immune/Blood system	Immune system	Immune/Blood system
sc_hs	Adult-Bone-Marrow2.B cell	B cell	B cell	Bone-Marrow	Immune/Blood cell	Immune/Blood system	Immune system	Immune/Blood system
sc_hs	Adult-Bone-Marrow2.Dendritic cell	Dendritic cell	Dendritic cell	Bone-Marrow	Immune/Blood cell	Immune/Blood system	Immune system	Immune/Blood system
sc_hs	Adult-Bone-Marrow2.Erythroid cell	Erythroid cell	Erythroid cell	Bone-Marrow	Immune/Blood cell	Immune/Blood system	Immune system	Immune/Blood system
sc_hs	Adult-Bone-Marrow2.Erythroid progenitor cell	Erythroid progenitor cell	Erythroid progenitor cell	Bone-Marrow	Immune/Blood cell	Immune/Blood system	Immune system	Immune/Blood system
sc_hs	Adult-Bone-Marrow2.HSPC	HSPC	HSPC	Bone-Marrow	Immune/Blood cell	Immune/Blood system	Immune system	Immune/Blood system
sc_hs	Adult-Bone-Marrow2.Monocyte	Monocyte	Monocyte	Bone-Marrow	Immune/Blood cell	Immune/Blood system	Immune system	Immune/Blood system
sc_hs	Adult-Bone-Marrow2.Monocyte/DC progenitor	Monocyte/DC progenitor	Monocyte/DC progenitor	Bone-Marrow	Immune/Blood cell	Immune/Blood system	Immune system	Immune/Blood system
sc_hs	Adult-Bone-Marrow2.T cell	T cell	T cell	Bone-Marrow	Immune/Blood cell	Immune/Blood system	Immune system	Immune/Blood system
sc_hs	Adult-Cerebellum1.Astrocyte	Astrocyte	Astrocyte	Cerebellum	Nerve cell	Nervous system	Brain	Nervous system
sc_hs	Adult-Cerebellum1.Astrocyte(Bergmann glia)	Astrocyte(Bergmann glia)	Astrocyte(Bergmann glia)	Cerebellum	Nerve cell	Nervous system	Brain	Nervous system
sc_hs	Adult-Cerebellum1.B cell	B cell	B cell	Cerebellum	Immune/Blood cell	Nervous system	Brain	Nervous system
sc_hs	Adult-Cerebellum1.Endothelial cell	Endothelial cell	Endothelial cell	Cerebellum	Endothelial cell	Nervous system	Brain	Nervous system
sc_hs	Adult-Cerebellum1.Excitatory neuron	Excitatory neuron	Excitatory neuron	Cerebellum	Nerve cell	Nervous system	Brain	Nervous system
sc_hs	Adult-Cerebellum1.Macrophage	Macrophage	Macrophage	Cerebellum	Immune/Blood cell	Nervous system	Brain	Nervous system
sc_hs	Adult-Cerebellum1.Oligodendrocyte	Oligodendrocyte	Oligodendrocyte	Cerebellum	Nerve cell	Nervous system	Brain	Nervous system
sc_hs	Adult-Cerebellum1.Oligodendrocyte progenitor cell	Oligodendrocyte progenitor cell	Oligodendrocyte progenitor cell	Cerebellum	Nerve cell	Nervous system	Brain	Nervous system
sc_hs	Adult-Cerebellum1.Pericyte	Pericyte	Pericyte	Cerebellum	Endothelial cell	Nervous system	Brain	Nervous system
sc_hs	Adult-Cerebellum1.Smooth muscle cell	Smooth muscle cell	Smooth muscle cell	Cerebellum	Muscle cell	Nervous system	Brain	Nervous system
sc_hs	Adult-Cerebellum1.T cell	T cell	T cell	Cerebellum	Immune/Blood cell	Nervous system	Brain	Nervous system
sc_hs	Adult-Cervix1.Cervical Mesothelial cell	Cervical Mesothelial cell	Cervical Mesothelial cell	Cervix	Epithelial cell	Reproductive system (Female)	Cervix	Reproductive system (Female)
sc_hs	Adult-Cervix1.Endocervix Mesothelial cell	Endocervix Mesothelial cell	Endocervix Mesothelial cell	Cervix	Epithelial cell	Reproductive system (Female)	Cervix	Reproductive system (Female)
sc_hs	Adult-Cervix1.Endothelial cell_APC	Endothelial cell_APC	Endothelial cell_APC	Cervix	Endothelial cell	Reproductive system (Female)	Cervix	Reproductive system (Female)
sc_hs	Adult-Cervix1.M1 Macrophage	M1 Macrophage	M1 Macrophage	Cervix	Immune/Blood cell	Reproductive system (Female)	Cervix	Reproductive system (Female)
sc_hs	Adult-Cervix1.Mast cell	Mast cell	Mast cell	Cervix	Immune/Blood cell	Reproductive system (Female)	Cervix	Reproductive system (Female)
sc_hs	Adult-Cervix1.Smooth muscle cell	Smooth muscle cell	Smooth muscle cell	Cervix	Muscle cell	Reproductive system (Female)	Cervix	Reproductive system (Female)
sc_hs	Adult-Cervix1.Stromal cell_DCN high	Stromal cell	Stromal cell	Cervix	Connective tissue cell	Reproductive system (Female)	Cervix	Reproductive system (Female)
sc_hs	Adult-Cervix1.Stromal cell_LUM high	Stromal cell	Stromal cell	Cervix	Connective tissue cell	Reproductive system (Female)	Cervix	Reproductive system (Female)
sc_hs	Adult-Colon1.Dendritic cell	Dendritic cell	Dendritic cell	Colon	Immune/Blood cell	Digestive system	Colon	Digestive system
sc_hs	Adult-Colon1.Endothelial cell	Endothelial cell	Endothelial cell	Colon	Endothelial cell	Digestive system	Colon	Digestive system
sc_hs	Adult-Colon1.Enteric glial cell	Enteric glial cell	Enteric glial cell	Colon	Nerve cell	Digestive system	Colon	Digestive system
sc_hs	Adult-Colon1.Enterocyte progenitor	Enterocyte progenitor	Enterocyte progenitor	Colon	Epithelial cell	Digestive system	Colon	Digestive system
sc_hs	Adult-Colon1.Enterocyte_BEST4 high	Enterocyte	Enterocyte	Colon	Epithelial cell	Digestive system	Colon	Digestive system
sc_hs	Adult-Colon1.Enterocyte_SLC26A3 high	Enterocyte	Enterocyte	Colon	Epithelial cell	Digestive system	Colon	Digestive system
sc_hs	Adult-Colon1.Goblet cell	Goblet cell	Goblet cell	Colon	Epithelial cell	Digestive system	Colon	Digestive system
sc_hs	Adult-Colon1.Macrophage	Macrophage	Macrophage	Colon	Immune/Blood cell	Digestive system	Colon	Digestive system
sc_hs	Adult-Colon1.Smooth muscle cell	Smooth muscle cell	Smooth muscle cell	Colon	Muscle cell	Digestive system	Colon	Digestive system
sc_hs	Adult-Colon1.Stromal cell_MFAP4 high	Stromal cell	Stromal cell	Colon	Connective tissue cell	Digestive system	Colon	Digestive system
sc_hs	Adult-Colon1.Stromal cell_MGP high	Stromal cell	Stromal cell	Colon	Connective tissue cell	Digestive system	Colon	Digestive system
sc_hs	Adult-Colon1.T cell	T cell	T cell	Colon	Immune/Blood cell	Digestive system	Colon	Digestive system
sc_hs	Adult-Duodenum1.Enterocyte	Enterocyte	Enterocyte	Duodenum	Epithelial cell	Digestive system	Small Intestine	Digestive system
sc_hs	Adult-Duodenum1.Enterocyte progenitor	Enterocyte progenitor	Enterocyte progenitor	Duodenum	Epithelial cell	Digestive system	Small Intestine	Digestive system
sc_hs	Adult-Duodenum1.Enterocyte_BEST4 high	Enterocyte	Enterocyte	Duodenum	Epithelial cell	Digestive system	Small Intestine	Digestive system
sc_hs	Adult-Duodenum1.Enterocyte_MT gene high	Enterocyte	Enterocyte	Duodenum	Epithelial cell	Digestive system	Small Intestine	Digestive system
sc_hs	Adult-Duodenum1.Fibroblast	Fibroblast	Fibroblast	Duodenum	Connective tissue cell	Digestive system	Small Intestine	Digestive system
sc_hs	Adult-Duodenum1.Goblet cell	Goblet cell	Goblet cell	Duodenum	Epithelial cell	Digestive system	Small Intestine	Digestive system
sc_hs	Adult-Duodenum1.Macrophage	Macrophage	Macrophage	Duodenum	Immune/Blood cell	Digestive system	Small Intestine	Digestive system
sc_hs	Adult-Duodenum1.Mast cell	Mast cell	Mast cell	Duodenum	Immune/Blood cell	Digestive system	Small Intestine	Digestive system
sc_hs	Adult-Duodenum1.Mucous neck cell	Mucous neck cell	Mucous neck cell	Duodenum	Epithelial cell	Digestive system	Small Intestine	Digestive system
sc_hs	Adult-Duodenum1.T cell	T cell	T cell	Duodenum	Immune/Blood cell	Digestive system	Small Intestine	Digestive system
sc_hs	Adult-Epityphlon1.CD8 T cell	CD8 T cell	CD8 T cell	Epityphlon	Immune/Blood cell	Digestive system	Colon	Digestive system
sc_hs	Adult-Epityphlon1.Enterocyte	Enterocyte	Enterocyte	Epityphlon	Epithelial cell	Digestive system	Colon	Digestive system
sc_hs	Adult-Epityphlon1.Lymphocyte	Lymphocyte	Lymphocyte	Epityphlon	Immune/Blood cell	Digestive system	Colon	Digestive system
sc_hs	Adult-Epityphlon1.Mast cell	Mast cell	Mast cell	Epityphlon	Immune/Blood cell	Digestive system	Colon	Digestive system
sc_hs	Adult-Epityphlon1.Myeloid cell	Myeloid cell	Myeloid cell	Epityphlon	Immune/Blood cell	Digestive system	Colon	Digestive system
sc_hs	Adult-Epityphlon1.Proliferating B cell	Proliferating B cell	Proliferating B cell	Epityphlon	Immune/Blood cell	Digestive system	Colon	Digestive system
sc_hs	Adult-Epityphlon1.Stromal cell	Stromal cell	Stromal cell	Epityphlon	Connective tissue cell	Digestive system	Colon	Digestive system
sc_hs	Adult-Epityphlon1.T cell	T cell	T cell	Epityphlon	Immune/Blood cell	Digestive system	Colon	Digestive system
sc_hs	Adult-Esophagus1.Endothelial cell	Endothelial cell	Endothelial cell	Esophagus	Endothelial cell	Digestive system	Esophagus	Digestive system
sc_hs	Adult-Esophagus1.Epithelial cell_KRT14 high	Epithelial cell	Epithelial cell	Esophagus	Epithelial cell	Digestive system	Esophagus	Digestive system
sc_hs	Adult-Esophagus1.Epithelial cell_KRT16 high	Epithelial cell	Epithelial cell	Esophagus	Epithelial cell	Digestive system	Esophagus	Digestive system
sc_hs	Adult-Esophagus1.Epithelial cell_KRT4 high	Epithelial cell	Epithelial cell	Esophagus	Epithelial cell	Digestive system	Esophagus	Digestive system
sc_hs	Adult-Esophagus1.Epithelial cell_MMP7 high	Epithelial cell	Epithelial cell	Esophagus	Epithelial cell	Digestive system	Esophagus	Digestive system
sc_hs	Adult-Esophagus1.Fibroblast	Fibroblast	Fibroblast	Esophagus	Connective tissue cell	Digestive system	Esophagus	Digestive system
sc_hs	Adult-Esophagus1.Goblet cell	Goblet cell	Goblet cell	Esophagus	Epithelial cell	Digestive system	Esophagus	Digestive system
sc_hs	Adult-Esophagus1.Mucosal aquamous Epithelial cell	Mucosal aquamous Epithelial cell	Mucosal aquamous Epithelial cell	Esophagus	Epithelial cell	Digestive system	Esophagus	Digestive system
sc_hs	Adult-Esophagus2.B cell	B cell	B cell	Esophagus	Immune/Blood cell	Digestive system	Esophagus	Digestive system
sc_hs	Adult-Esophagus2.B cell_JCHAIN high	B cell	B cell	Esophagus	Immune/Blood cell	Digestive system	Esophagus	Digestive system
sc_hs	Adult-Esophagus2.Endothelial cell_ACKR1 high	Endothelial cell	Endothelial cell	Esophagus	Endothelial cell	Digestive system	Esophagus	Digestive system
sc_hs	Adult-Esophagus2.Endothelial cell_CCL21 high	Endothelial cell	Endothelial cell	Esophagus	Endothelial cell	Digestive system	Esophagus	Digestive system
sc_hs	Adult-Esophagus2.Endothelial cell_IGFBP3 high	Endothelial cell	Endothelial cell	Esophagus	Endothelial cell	Digestive system	Esophagus	Digestive system
sc_hs	Adult-Esophagus2.Epithelial cell_KRT13 high	Epithelial cell	Epithelial cell	Esophagus	Epithelial cell	Digestive system	Esophagus	Digestive system
sc_hs	Adult-Esophagus2.Epithelial cell_KRT17 high	Epithelial cell	Epithelial cell	Esophagus	Epithelial cell	Digestive system	Esophagus	Digestive system
sc_hs	Adult-Esophagus2.Epithelial cell_KRT7 high	Epithelial cell	Epithelial cell	Esophagus	Epithelial cell	Digestive system	Esophagus	Digestive system
sc_hs	Adult-Esophagus2.Fibroblast	Fibroblast	Fibroblast	Esophagus	Connective tissue cell	Digestive system	Esophagus	Digestive system
sc_hs	Adult-Esophagus2.Goblet cell	Goblet cell	Goblet cell	Esophagus	Epithelial cell	Digestive system	Esophagus	Digestive system
sc_hs	Adult-Esophagus2.Macrophage_RGS1 high	Macrophage	Macrophage	Esophagus	Immune/Blood cell	Digestive system	Esophagus	Digestive system
sc_hs	Adult-Esophagus2.Macrophage_RNASE1 high	Macrophage	Macrophage	Esophagus	Immune/Blood cell	Digestive system	Esophagus	Digestive system
sc_hs	Adult-Esophagus2.Mast cell	Mast cell	Mast cell	Esophagus	Immune/Blood cell	Digestive system	Esophagus	Digestive system
sc_hs	Adult-Esophagus2.Mucosal aquamous Epithelial cell	Mucosal aquamous Epithelial cell	Mucosal aquamous Epithelial cell	Esophagus	Epithelial cell	Digestive system	Esophagus	Digestive system
sc_hs	Adult-Esophagus2.Smooth muscle cell	Smooth muscle cell	Smooth muscle cell	Esophagus	Muscle cell	Digestive system	Esophagus	Digestive system
sc_hs	Adult-Esophagus2.Stromal cell	Stromal cell	Stromal cell	Esophagus	Connective tissue cell	Digestive system	Esophagus	Digestive system
sc_hs	Adult-Esophagus2.Stromal cell_PLA2G2A high	Stromal cell	Stromal cell	Esophagus	Connective tissue cell	Digestive system	Esophagus	Digestive system
sc_hs	Adult-Esophagus2.Stromal cell_PTGDS high	Stromal cell	Stromal cell	Esophagus	Connective tissue cell	Digestive system	Esophagus	Digestive system
sc_hs	Adult-Fallopiantube1.Ciliated cell	Ciliated cell	Ciliated cell	Fallopiantube	Epithelial cell	Reproductive system (Female)	Fallopian Tube	Reproductive system (Female)
sc_hs	Adult-Fallopiantube1.Conventional dendritic cell	Conventional dendritic cell	Conventional dendritic cell	Fallopiantube	Immune/Blood cell	Reproductive system (Female)	Fallopian Tube	Reproductive system (Female)
sc_hs	Adult-Fallopiantube1.Endothelial cell_SELE high	Endothelial cell	Endothelial cell	Fallopiantube	Endothelial cell	Reproductive system (Female)	Fallopian Tube	Reproductive system (Female)
sc_hs	Adult-Fallopiantube1.Fibroblast	Fibroblast	Fibroblast	Fallopiantube	Connective tissue cell	Reproductive system (Female)	Fallopian Tube	Reproductive system (Female)
sc_hs	Adult-Fallopiantube1.Lymphatic endothelial cell	Lymphatic endothelial cell	Lymphatic endothelial cell	Fallopiantube	Endothelial cell	Reproductive system (Female)	Fallopian Tube	Reproductive system (Female)
sc_hs	Adult-Fallopiantube1.Macrophage	Macrophage	Macrophage	Fallopiantube	Immune/Blood cell	Reproductive system (Female)	Fallopian Tube	Reproductive system (Female)
sc_hs	Adult-Fallopiantube1.Mast cell	Mast cell	Mast cell	Fallopiantube	Immune/Blood cell	Reproductive system (Female)	Fallopian Tube	Reproductive system (Female)
sc_hs	Adult-Fallopiantube1.Smooth muscle cell	Smooth muscle cell	Smooth muscle cell	Fallopiantube	Muscle cell	Reproductive system (Female)	Fallopian Tube	Reproductive system (Female)
sc_hs	Adult-Fallopiantube1.Stromal cell	Stromal cell	Stromal cell	Fallopiantube	Connective tissue cell	Reproductive system (Female)	Fallopian Tube	Reproductive system (Female)
sc_hs	Adult-Fallopiantube1.T cell	T cell	T cell	Fallopiantube	Immune/Blood cell	Reproductive system (Female)	Fallopian Tube	Reproductive system (Female)
sc_hs	Adult-Gallbladder1.Cholangiocyte	Cholangiocyte	Cholangiocyte	Gallbladder	Epithelial cell	Digestive system	Gallbladder	Digestive system
sc_hs	Adult-Gallbladder1.Endothelial cell	Endothelial cell	Endothelial cell	Gallbladder	Endothelial cell	Digestive system	Gallbladder	Digestive system
sc_hs	Adult-Gallbladder1.Epithelial cell	Epithelial cell	Epithelial cell	Gallbladder	Epithelial cell	Digestive system	Gallbladder	Digestive system
sc_hs	Adult-Gallbladder1.Macrophage_CCL3L3 high	Macrophage	Macrophage	Gallbladder	Immune/Blood cell	Digestive system	Gallbladder	Digestive system
sc_hs	Adult-Gallbladder1.Macrophage_CTSB high	Macrophage	Macrophage	Gallbladder	Immune/Blood cell	Digestive system	Gallbladder	Digestive system
sc_hs	Adult-Gallbladder1.Macrophage_SDS high	Macrophage	Macrophage	Gallbladder	Immune/Blood cell	Digestive system	Gallbladder	Digestive system
sc_hs	Adult-Gallbladder1.Mast cell	Mast cell	Mast cell	Gallbladder	Immune/Blood cell	Digestive system	Gallbladder	Digestive system
sc_hs	Adult-Gallbladder1.Mucous Epithelial cell_REG1A high	Mucous Epithelial cell	Mucous Epithelial cell	Gallbladder	Epithelial cell	Digestive system	Gallbladder	Digestive system
sc_hs	Adult-Gallbladder1.Mucous Epithelial cell_TFF1 high	Mucous Epithelial cell	Mucous Epithelial cell	Gallbladder	Epithelial cell	Digestive system	Gallbladder	Digestive system
sc_hs	Adult-Gallbladder1.Smooth muscle cell	Smooth muscle cell	Smooth muscle cell	Gallbladder	Muscle cell	Digestive system	Gallbladder	Digestive system
sc_hs	Adult-Gallbladder1.Stromal cell_MFAP5 high	Stromal cell	Stromal cell	Gallbladder	Connective tissue cell	Digestive system	Gallbladder	Digestive system
sc_hs	Adult-Gallbladder1.Stromal cell_PLA2G2A high	Stromal cell	Stromal cell	Gallbladder	Connective tissue cell	Digestive system	Gallbladder	Digestive system
sc_hs	Adult-Gallbladder1.T cell	T cell	T cell	Gallbladder	Immune/Blood cell	Digestive system	Gallbladder	Digestive system
sc_hs	Adult-Gallbladder2.B cell(Plasmocyte)	B cell(Plasmocyte)	B cell(Plasmocyte)	Gallbladder	Immune/Blood cell	Digestive system	Gallbladder	Digestive system
sc_hs	Adult-Gallbladder2.Dendritic cell	Dendritic cell	Dendritic cell	Gallbladder	Immune/Blood cell	Digestive system	Gallbladder	Digestive system
sc_hs	Adult-Gallbladder2.Fibroblast	Fibroblast	Fibroblast	Gallbladder	Connective tissue cell	Digestive system	Gallbladder	Digestive system
sc_hs	Adult-Gallbladder2.Macrophage	Macrophage	Macrophage	Gallbladder	Immune/Blood cell	Digestive system	Gallbladder	Digestive system
sc_hs	Adult-Gallbladder2.Macrophage_FCGR3A high	Macrophage	Macrophage	Gallbladder	Immune/Blood cell	Digestive system	Gallbladder	Digestive system
sc_hs	Adult-Gallbladder2.Mucous Epithelial cell	Mucous Epithelial cell	Mucous Epithelial cell	Gallbladder	Epithelial cell	Digestive system	Gallbladder	Digestive system
sc_hs	Adult-Gallbladder2.T cell	T cell	T cell	Gallbladder	Immune/Blood cell	Digestive system	Gallbladder	Digestive system
sc_hs	Adult-Gallbladder2.T cell_CCL5 high	T cell	T cell	Gallbladder	Immune/Blood cell	Digestive system	Gallbladder	Digestive system
sc_hs	Adult-Heart1.Dendritic cell	Dendritic cell	Dendritic cell	Heart	Immune/Blood cell	Cardiovascular system	Heart	Cardiovascular system
sc_hs	Adult-Heart1.Endothelial cell	Endothelial cell	Endothelial cell	Heart	Endothelial cell	Cardiovascular system	Heart	Cardiovascular system
sc_hs	Adult-Heart1.Fibroblast	Fibroblast	Fibroblast	Heart	Connective tissue cell	Cardiovascular system	Heart	Cardiovascular system
sc_hs	Adult-Heart1.M1 Macrophage	M1 Macrophage	M1 Macrophage	Heart	Immune/Blood cell	Cardiovascular system	Heart	Cardiovascular system
sc_hs	Adult-Heart1.M2 Macrophage	M2 Macrophage	M2 Macrophage	Heart	Immune/Blood cell	Cardiovascular system	Heart	Cardiovascular system
sc_hs	Adult-Heart1.Macrophage	Macrophage	Macrophage	Heart	Immune/Blood cell	Cardiovascular system	Heart	Cardiovascular system
sc_hs	Adult-Heart1.Mast cell	Mast cell	Mast cell	Heart	Immune/Blood cell	Cardiovascular system	Heart	Cardiovascular system
sc_hs	Adult-Heart1.Smooth muscle cell	Smooth muscle cell	Smooth muscle cell	Heart	Muscle cell	Cardiovascular system	Heart	Cardiovascular system
sc_hs	Adult-Heart1.T cell	T cell	T cell	Heart	Immune/Blood cell	Cardiovascular system	Heart	Cardiovascular system
sc_hs	Adult-Heart2.Conventional dendritic cell	Conventional dendritic cell	Conventional dendritic cell	Heart	Immune/Blood cell	Cardiovascular system	Heart	Cardiovascular system
sc_hs	Adult-Heart2.Endothelial cell	Endothelial cell	Endothelial cell	Heart	Endothelial cell	Cardiovascular system	Heart	Cardiovascular system
sc_hs	Adult-Heart2.Endothelial cell_NEAT1 high	Endothelial cell	Endothelial cell	Heart	Endothelial cell	Cardiovascular system	Heart	Cardiovascular system
sc_hs	Adult-Heart2.Fibroblast	Fibroblast	Fibroblast	Heart	Connective tissue cell	Cardiovascular system	Heart	Cardiovascular system
sc_hs	Adult-Heart2.M2 Macrophage	M2 Macrophage	M2 Macrophage	Heart	Immune/Blood cell	Cardiovascular system	Heart	Cardiovascular system
sc_hs	Adult-Heart2.Macrophage	Macrophage	Macrophage	Heart	Immune/Blood cell	Cardiovascular system	Heart	Cardiovascular system
sc_hs	Adult-Heart2.Smooth muscle cell	Smooth muscle cell	Smooth muscle cell	Heart	Muscle cell	Cardiovascular system	Heart	Cardiovascular system
sc_hs	Adult-Heart2.Smooth muscle cell_CYCS high	Smooth muscle cell	Smooth muscle cell	Heart	Muscle cell	Cardiovascular system	Heart	Cardiovascular system
sc_hs	Adult-Heart2.T cell	T cell	T cell	Heart	Immune/Blood cell	Cardiovascular system	Heart	Cardiovascular system
sc_hs	Adult-Ileum2.Conventional dendritic cell	Conventional dendritic cell	Conventional dendritic cell	Ileum	Immune/Blood cell	Digestive system	Colon	Digestive system
sc_hs	Adult-Ileum2.Endothelial cell	Endothelial cell	Endothelial cell	Ileum	Endothelial cell	Digestive system	Colon	Digestive system
sc_hs	Adult-Ileum2.Endothelial progenitor cell	Endothelial progenitor cell	Endothelial progenitor cell	Ileum	Endothelial cell	Digestive system	Colon	Digestive system
sc_hs	Adult-Ileum2.Enterocyte	Enterocyte	Enterocyte	Ileum	Epithelial cell	Digestive system	Colon	Digestive system
sc_hs	Adult-Ileum2.Enterocyte progenitor_OLFM4 high	Enterocyte progenitor	Enterocyte progenitor	Ileum	Epithelial cell	Digestive system	Colon	Digestive system
sc_hs	Adult-Ileum2.Enterocyte progenitor_REG1A high	Enterocyte progenitor	Enterocyte progenitor	Ileum	Epithelial cell	Digestive system	Colon	Digestive system
sc_hs	Adult-Ileum2.Fibroblast	Fibroblast	Fibroblast	Ileum	Connective tissue cell	Digestive system	Colon	Digestive system
sc_hs	Adult-Ileum2.Goblet cell	Goblet cell	Goblet cell	Ileum	Epithelial cell	Digestive system	Colon	Digestive system
sc_hs	Adult-Ileum2.Macrophage	Macrophage	Macrophage	Ileum	Immune/Blood cell	Digestive system	Colon	Digestive system
sc_hs	Adult-Ileum2.Mast cell	Mast cell	Mast cell	Ileum	Immune/Blood cell	Digestive system	Colon	Digestive system
sc_hs	Adult-Ileum2.Neuron	Neuron	Neuron	Ileum	Nerve cell	Digestive system	Colon	Digestive system
sc_hs	Adult-Ileum2.Paneth cell	Paneth cell	Paneth cell	Ileum	Epithelial cell	Digestive system	Colon	Digestive system
sc_hs	Adult-Ileum2.Smooth muscle cell	Smooth muscle cell	Smooth muscle cell	Ileum	Muscle cell	Digestive system	Colon	Digestive system
sc_hs	Adult-Ileum2.Stromal cell_PTGDS high	Stromal cell	Stromal cell	Ileum	Connective tissue cell	Digestive system	Colon	Digestive system
sc_hs	Adult-Ileum2.T cell	T cell	T cell	Ileum	Immune/Blood cell	Digestive system	Colon	Digestive system
sc_hs	Adult-Jejunum2.Absorptive cell	Absorptive cell	Absorptive cell	Jejunum	Epithelial cell	Digestive system	Small Intestine	Digestive system
sc_hs	Adult-Jejunum2.B cell(Plasmocyte)	B cell(Plasmocyte)	B cell(Plasmocyte)	Jejunum	Immune/Blood cell	Digestive system	Small Intestine	Digestive system
sc_hs	Adult-Jejunum2.B cell(Plasmocyte)_IGHG1 high	B cell(Plasmocyte)	B cell(Plasmocyte)	Jejunum	Immune/Blood cell	Digestive system	Small Intestine	Digestive system
sc_hs	Adult-Jejunum2.B cell(Plasmocyte)_IGLL5 high	B cell(Plasmocyte)	B cell(Plasmocyte)	Jejunum	Immune/Blood cell	Digestive system	Small Intestine	Digestive system
sc_hs	Adult-Jejunum2.Dendritic cell	Dendritic cell	Dendritic cell	Jejunum	Immune/Blood cell	Digestive system	Small Intestine	Digestive system
sc_hs	Adult-Jejunum2.Endothelial cell	Endothelial cell	Endothelial cell	Jejunum	Endothelial cell	Digestive system	Small Intestine	Digestive system
sc_hs	Adult-Jejunum2.Enterocyte progenitor_OLFM4 high	Enterocyte progenitor	Enterocyte progenitor	Jejunum	Epithelial cell	Digestive system	Small Intestine	Digestive system
sc_hs	Adult-Jejunum2.Enterocyte_APOA1 high	Enterocyte	Enterocyte	Jejunum	Epithelial cell	Digestive system	Small Intestine	Digestive system
sc_hs	Adult-Jejunum2.Enterocyte_RBP2 high	Enterocyte	Enterocyte	Jejunum	Epithelial cell	Digestive system	Small Intestine	Digestive system
sc_hs	Adult-Jejunum2.Enteroendocrine cell	Enteroendocrine cell	Enteroendocrine cell	Jejunum	Epithelial cell	Digestive system	Small Intestine	Digestive system
sc_hs	Adult-Jejunum2.Fibroblast	Fibroblast	Fibroblast	Jejunum	Connective tissue cell	Digestive system	Small Intestine	Digestive system
sc_hs	Adult-Jejunum2.Goblet cell	Goblet cell	Goblet cell	Jejunum	Epithelial cell	Digestive system	Small Intestine	Digestive system
sc_hs	Adult-Jejunum2.Macrophage	Macrophage	Macrophage	Jejunum	Immune/Blood cell	Digestive system	Small Intestine	Digestive system
sc_hs	Adult-Jejunum2.Mast cell	Mast cell	Mast cell	Jejunum	Immune/Blood cell	Digestive system	Small Intestine	Digestive system
sc_hs	Adult-Jejunum2.Paneth cell_DEFA5 high	Paneth cell	Paneth cell	Jejunum	Epithelial cell	Digestive system	Small Intestine	Digestive system
sc_hs	Adult-Jejunum2.Paneth cell_REG3A high	Paneth cell	Paneth cell	Jejunum	Epithelial cell	Digestive system	Small Intestine	Digestive system
sc_hs	Adult-Jejunum2.Smooth muscle cell	Smooth muscle cell	Smooth muscle cell	Jejunum	Muscle cell	Digestive system	Small Intestine	Digestive system
sc_hs	Adult-Jejunum2.T cell	T cell	T cell	Jejunum	Immune/Blood cell	Digestive system	Small Intestine	Digestive system
sc_hs	Adult-Jejunum2.T cell_GZMA high	T cell	T cell	Jejunum	Immune/Blood cell	Digestive system	Small Intestine	Digestive system
sc_hs	Adult-Jejunum2.T cell_IFNG high	T cell	T cell	Jejunum	Immune/Blood cell	Digestive system	Small Intestine	Digestive system
sc_hs	Adult-Kidney2.B cell	B cell	B cell	Kidney	Immune/Blood cell	Urinary system	Kidney	Urinary system
sc_hs	Adult-Kidney2.Conventional dendritic cell	Conventional dendritic cell	Conventional dendritic cell	Kidney	Immune/Blood cell	Urinary system	Kidney	Urinary system
sc_hs	Adult-Kidney2.Distal tubule cell	Distal tubule cell	Distal tubule cell	Kidney	Epithelial cell	Urinary system	Kidney	Urinary system
sc_hs	Adult-Kidney2.Fenestrated endothelial cell_EMCN high	Fenestrated endothelial cell	Fenestrated endothelial cell	Kidney	Endothelial cell	Urinary system	Kidney	Urinary system
sc_hs	Adult-Kidney2.Fenestrated endothelial cell_SELE high	Fenestrated endothelial cell	Fenestrated endothelial cell	Kidney	Endothelial cell	Urinary system	Kidney	Urinary system
sc_hs	Adult-Kidney2.Glomerular endothelial cell_AQP1 high	Glomerular endothelial cell	Glomerular endothelial cell	Kidney	Endothelial cell	Urinary system	Kidney	Urinary system
sc_hs	Adult-Kidney2.Intercalated cell	Intercalated cell	Intercalated cell	Kidney	Epithelial cell	Urinary system	Kidney	Urinary system
sc_hs	Adult-Kidney2.Loop of henle_SFN high	Loop of henle	Loop of henle cell	Kidney	Epithelial cell	Urinary system	Kidney	Urinary system
sc_hs	Adult-Kidney2.Loop of henle_SPP1 high	Loop of henle	Loop of henle cell	Kidney	Epithelial cell	Urinary system	Kidney	Urinary system
sc_hs	Adult-Kidney2.Macrophage	Macrophage	Macrophage	Kidney	Immune/Blood cell	Urinary system	Kidney	Urinary system
sc_hs	Adult-Kidney2.Mast cell	Mast cell	Mast cell	Kidney	Immune/Blood cell	Urinary system	Kidney	Urinary system
sc_hs	Adult-Kidney2.Myocyte	Myocyte	Myocyte	Kidney	Muscle cell	Urinary system	Kidney	Urinary system
sc_hs	Adult-Kidney2.Myofibroblast	Myofibroblast	Myofibroblast	Kidney	Connective tissue cell	Urinary system	Kidney	Urinary system
sc_hs	Adult-Kidney2.Principle cell	Principle cell	Principal cell	Kidney	Epithelial cell	Urinary system	Kidney	Urinary system
sc_hs	Adult-Kidney2.Proximal tubule cell	Proximal tubule cell	Proximal tubule cell	Kidney	Epithelial cell	Urinary system	Kidney	Urinary system
sc_hs	Adult-Kidney2.Proximal tubule cell_MT1G high	Proximal tubule cell	Proximal tubule cell	Kidney	Epithelial cell	Urinary system	Kidney	Urinary system
sc_hs	Adult-Kidney2.T cell	T cell	T cell	Kidney	Immune/Blood cell	Urinary system	Kidney	Urinary system
sc_hs	Adult-Kidney2.Ureteric Epithelial cell	Ureteric Epithelial cell	Ureteric Epithelial cell	Kidney	Epithelial cell	Urinary system	Kidney	Urinary system
sc_hs	Adult-Kidney3.Endothelial cell	Endothelial cell	Endothelial cell	Kidney	Endothelial cell	Urinary system	Kidney	Urinary system
sc_hs	Adult-Kidney3.Endothelial cell_EMCN high	Endothelial cell	Endothelial cell	Kidney	Endothelial cell	Urinary system	Kidney	Urinary system
sc_hs	Adult-Kidney3.Fenestrated endothelial cell_SELE high	Fenestrated endothelial cell	Fenestrated endothelial cell	Kidney	Endothelial cell	Urinary system	Kidney	Urinary system
sc_hs	Adult-Kidney3.Fibroblast	Fibroblast	Fibroblast	Kidney	Connective tissue cell	Urinary system	Kidney	Urinary system
sc_hs	Adult-Kidney3.Glomerular endothelial cell_AQP1 high	Glomerular endothelial cell	Glomerular endothelial cell	Kidney	Endothelial cell	Urinary system	Kidney	Urinary system
sc_hs	Adult-Kidney3.Intercalated cell	Intercalated cell	Intercalated cell	Kidney	Epithelial cell	Urinary system	Kidney	Urinary system
sc_hs	Adult-Kidney3.Kidney Epithelial cell	Kidney Epithelial cell	Kidney Epithelial cell	Kidney	Epithelial cell	Urinary system	Kidney	Urinary system
sc_hs	Adult-Kidney3.Macrophage_APOC1 high	Macrophage	Macrophage	Kidney	Immune/Blood cell	Urinary system	Kidney	Urinary system
sc_hs	Adult-Kidney3.Macrophage_GPR183 high	Macrophage	Macrophage	Kidney	Immune/Blood cell	Urinary system	Kidney	Urinary system
sc_hs	Adult-Kidney3.Mast cell	Mast cell	Mast cell	Kidney	Immune/Blood cell	Urinary system	Kidney	Urinary system
sc_hs	Adult-Kidney3.Principle cell	Principle cell	Principal cell	Kidney	Epithelial cell	Urinary system	Kidney	Urinary system
sc_hs	Adult-Kidney3.Proximal tubule cell	Proximal tubule cell	Proximal tubule cell	Kidney	Epithelial cell	Urinary system	Kidney	Urinary system
sc_hs	Adult-Kidney3.Proximal tubule cell_MT1G high	Proximal tubule cell	Proximal tubule cell	Kidney	Epithelial cell	Urinary system	Kidney	Urinary system
sc_hs	Adult-Kidney3.Smooth muscle cell	Smooth muscle cell	Smooth muscle cell	Kidney	Muscle cell	Urinary system	Kidney	Urinary system
sc_hs	Adult-Kidney3.T cell	T cell	T cell	Kidney	Immune/Blood cell	Urinary system	Kidney	Urinary system
sc_hs	Adult-Kidney4.B cell(Plasmocyte)	B cell(Plasmocyte)	B cell(Plasmocyte)	Kidney	Immune/Blood cell	Urinary system	Kidney	Urinary system
sc_hs	Adult-Kidney4.Dendritic cell	Dendritic cell	Dendritic cell	Kidney	Immune/Blood cell	Urinary system	Kidney	Urinary system
sc_hs	Adult-Kidney4.Distal tubule cell	Distal tubule cell	Distal tubule cell	Kidney	Epithelial cell	Urinary system	Kidney	Urinary system
sc_hs	Adult-Kidney4.Distal tubule cell_SLC12A3 high	Distal tubule cell	Distal tubule cell	Kidney	Epithelial cell	Urinary system	Kidney	Urinary system
sc_hs	Adult-Kidney4.Endothelial cell	Endothelial cell	Endothelial cell	Kidney	Endothelial cell	Urinary system	Kidney	Urinary system
sc_hs	Adult-Kidney4.Endothelial cell_EMCN high	Endothelial cell	Endothelial cell	Kidney	Endothelial cell	Urinary system	Kidney	Urinary system
sc_hs	Adult-Kidney4.Endothelial cell_IGFBP5 high	Endothelial cell	Endothelial cell	Kidney	Endothelial cell	Urinary system	Kidney	Urinary system
sc_hs	Adult-Kidney4.Glomerular endothelial cell_AQP1 high	Glomerular endothelial cell	Glomerular endothelial cell	Kidney	Endothelial cell	Urinary system	Kidney	Urinary system
sc_hs	Adult-Kidney4.Intercalated cell	Intercalated cell	Intercalated cell	Kidney	Epithelial cell	Urinary system	Kidney	Urinary system
sc_hs	Adult-Kidney4.Intercalated cell_SLC26A4 high	Intercalated cell	Intercalated cell	Kidney	Epithelial cell	Urinary system	Kidney	Urinary system
sc_hs	Adult-Kidney4.Intercalated cell_SPINK1 high	Intercalated cell	Intercalated cell	Kidney	Epithelial cell	Urinary system	Kidney	Urinary system
sc_hs	Adult-Kidney4.Loop of henle_SLPI high	Loop of henle	Loop of henle cell	Kidney	Epithelial cell	Urinary system	Kidney	Urinary system
sc_hs	Adult-Kidney4.Loop of henle_SOD3 high	Loop of henle	Loop of henle cell	Kidney	Epithelial cell	Urinary system	Kidney	Urinary system
sc_hs	Adult-Kidney4.Principle cell	Principle cell	Principal cell	Kidney	Epithelial cell	Urinary system	Kidney	Urinary system
sc_hs	Adult-Kidney4.Proximal tubule cell_ALDOB high	Proximal tubule cell	Proximal tubule cell	Kidney	Epithelial cell	Urinary system	Kidney	Urinary system
sc_hs	Adult-Kidney4.Proximal tubule cell_MT1G high	Proximal tubule cell	Proximal tubule cell	Kidney	Epithelial cell	Urinary system	Kidney	Urinary system
sc_hs	Adult-Kidney4.Proximal tubule cell_SOX4 high	Proximal tubule cell	Proximal tubule cell	Kidney	Epithelial cell	Urinary system	Kidney	Urinary system
sc_hs	Adult-Kidney4.Smooth muscle cell	Smooth muscle cell	Smooth muscle cell	Kidney	Muscle cell	Urinary system	Kidney	Urinary system
sc_hs	Adult-Kidney4.T cell	T cell	T cell	Kidney	Immune/Blood cell	Urinary system	Kidney	Urinary system
sc_hs	Adult-Kidney4.Ureteric Epithelial cell	Ureteric Epithelial cell	Ureteric Epithelial cell	Kidney	Epithelial cell	Urinary system	Kidney	Urinary system
sc_hs	Adult-Liver1.Activated T cell	Activated T cell	Activated T cell	Liver	Immune/Blood cell	Digestive system	Liver	Digestive system
sc_hs	Adult-Liver1.Epithelial cell	Epithelial cell	Epithelial cell	Liver	Epithelial cell	Digestive system	Liver	Digestive system
sc_hs	Adult-Liver1.Hepatocyte_FGB high	Hepatocyte	Hepatocyte	Liver	Epithelial cell	Digestive system	Liver	Digestive system
sc_hs	Adult-Liver1.Hepatocyte_GSTA1 high	Hepatocyte	Hepatocyte	Liver	Epithelial cell	Digestive system	Liver	Digestive system
sc_hs	Adult-Liver1.Macrophage	Macrophage	Macrophage	Liver	Immune/Blood cell	Digestive system	Liver	Digestive system
sc_hs	Adult-Liver1.Motile liver macrophage	Motile liver macrophage	Motile liver macrophage	Liver	Immune/Blood cell	Digestive system	Liver	Digestive system
sc_hs	Adult-Liver1.Myeloid cell	Myeloid cell	Myeloid cell	Liver	Immune/Blood cell	Digestive system	Liver	Digestive system
sc_hs	Adult-Liver1.Sinusoidal endothelial cell	Sinusoidal endothelial cell	Sinusoidal endothelial cell	Liver	Endothelial cell	Digestive system	Liver	Digestive system
sc_hs	Adult-Liver1.Vascular endothelial cell	Vascular endothelial cell	Vascular endothelial cell	Liver	Endothelial cell	Digestive system	Liver	Digestive system
sc_hs	Adult-Liver2.Activated T cell	Activated T cell	Activated T cell	Liver	Immune/Blood cell	Digestive system	Liver	Digestive system
sc_hs	Adult-Liver2.Conventional dendritic cell_FECER1A high	Conventional dendritic cell	Conventional dendritic cell	Liver	Immune/Blood cell	Digestive system	Liver	Digestive system
sc_hs	Adult-Liver2.Dendritic cell	Dendritic cell	Dendritic cell	Liver	Immune/Blood cell	Digestive system	Liver	Digestive system
sc_hs	Adult-Liver2.Epithelial cell_TM4SF4 high	Epithelial cell	Epithelial cell	Liver	Epithelial cell	Digestive system	Liver	Digestive system
sc_hs	Adult-Liver2.Hepatocyte	Hepatocyte	Hepatocyte	Liver	Epithelial cell	Digestive system	Liver	Digestive system
sc_hs	Adult-Liver2.Hepatocyte_HP high	Hepatocyte	Hepatocyte	Liver	Epithelial cell	Digestive system	Liver	Digestive system
sc_hs	Adult-Liver2.Hepatocyte_TF high	Hepatocyte	Hepatocyte	Liver	Epithelial cell	Digestive system	Liver	Digestive system
sc_hs	Adult-Liver2.Myeloid cell	Myeloid cell	Myeloid cell	Liver	Immune/Blood cell	Digestive system	Liver	Digestive system
sc_hs	Adult-Liver2.Proliferating cell	Proliferating cell	Proliferating cell	Liver	Connective tissue cell	Digestive system	Liver	Digestive system
sc_hs	Adult-Liver2.Sinusoidal endothelial cell	Sinusoidal endothelial cell	Sinusoidal endothelial cell	Liver	Endothelial cell	Digestive system	Liver	Digestive system
sc_hs	Adult-Liver2.Smooth muscle cell	Smooth muscle cell	Smooth muscle cell	Liver	Muscle cell	Digestive system	Liver	Digestive system
sc_hs	Adult-Liver2.Vascular endothelial cell	Vascular endothelial cell	Vascular endothelial cell	Liver	Endothelial cell	Digestive system	Liver	Digestive system
sc_hs	Adult-Liver4.Activated T cell	Activated T cell	Activated T cell	Liver	Immune/Blood cell	Digestive system	Liver	Digestive system
sc_hs	Adult-Liver4.Conventional dendritic cell	Conventional dendritic cell	Conventional dendritic cell	Liver	Immune/Blood cell	Digestive system	Liver	Digestive system
sc_hs	Adult-Liver4.Dendritic cell	Dendritic cell	Dendritic cell	Liver	Immune/Blood cell	Digestive system	Liver	Digestive system
sc_hs	Adult-Liver4.Epithelial cell	Epithelial cell	Epithelial cell	Liver	Epithelial cell	Digestive system	Liver	Digestive system
sc_hs	Adult-Liver4.Hepatocyte	Hepatocyte	Hepatocyte	Liver	Epithelial cell	Digestive system	Liver	Digestive system
sc_hs	Adult-Liver4.Myeloid cell	Myeloid cell	Myeloid cell	Liver	Immune/Blood cell	Digestive system	Liver	Digestive system
sc_hs	Adult-Liver4.Proliferating cell	Proliferating cell	Proliferating cell	Liver	Connective tissue cell	Digestive system	Liver	Digestive system
sc_hs	Adult-Liver4.Sinusoidal endothelial cell	Sinusoidal endothelial cell	Sinusoidal endothelial cell	Liver	Endothelial cell	Digestive system	Liver	Digestive system
sc_hs	Adult-Liver4.Sinusoidal endothelial cell_FCN1 high	Sinusoidal endothelial cell	Sinusoidal endothelial cell	Liver	Endothelial cell	Digestive system	Liver	Digestive system
sc_hs	Adult-Liver4.Vascular endothelial cell	Vascular endothelial cell	Vascular endothelial cell	Liver	Endothelial cell	Digestive system	Liver	Digestive system
sc_hs	Adult-Lung1.AT2 cell	AT2 cell	AT2 cell	Lung	Epithelial cell	Respiratory system	Lung	Respiratory system
sc_hs	Adult-Lung1.Alveolar bipotent/intermediate cell	Alveolar bipotent/intermediate cell	Alveolar bipotent/intermediate cell	Lung	Epithelial cell	Respiratory system	Lung	Respiratory system
sc_hs	Adult-Lung1.Basal/Epithelial cell	Basal/Epithelial cell	Basal/Epithelial cell	Lung	Epithelial cell	Respiratory system	Lung	Respiratory system
sc_hs	Adult-Lung1.Chondrocyte	Chondrocyte	Chondrocyte	Lung	Connective tissue cell	Respiratory system	Lung	Respiratory system
sc_hs	Adult-Lung1.Ciliated cell	Ciliated cell	Ciliated cell	Lung	Epithelial cell	Respiratory system	Lung	Respiratory system
sc_hs	Adult-Lung1.Club cell	Club cell	Club cell	Lung	Epithelial cell	Respiratory system	Lung	Respiratory system
sc_hs	Adult-Lung1.Club cell_BPIFB1 high	Club cell	Club cell	Lung	Epithelial cell	Respiratory system	Lung	Respiratory system
sc_hs	Adult-Lung1.Conventional dendritic cell	Conventional dendritic cell	Conventional dendritic cell	Lung	Immune/Blood cell	Respiratory system	Lung	Respiratory system
sc_hs	Adult-Lung1.Endothelial cell_SELE high	Endothelial cell	Endothelial cell	Lung	Endothelial cell	Respiratory system	Lung	Respiratory system
sc_hs	Adult-Lung1.Endothelial cell_TMEM100 high	Endothelial cell	Endothelial cell	Lung	Endothelial cell	Respiratory system	Lung	Respiratory system
sc_hs	Adult-Lung1.Endothelial cell_VWF high	Endothelial cell	Endothelial cell	Lung	Endothelial cell	Respiratory system	Lung	Respiratory system
sc_hs	Adult-Lung1.Fibroblast	Fibroblast	Fibroblast	Lung	Connective tissue cell	Respiratory system	Lung	Respiratory system
sc_hs	Adult-Lung1.Fibroblast_A2M high	Fibroblast	Fibroblast	Lung	Connective tissue cell	Respiratory system	Lung	Respiratory system
sc_hs	Adult-Lung1.Fibroblast_SFRP high	Fibroblast	Fibroblast	Lung	Connective tissue cell	Respiratory system	Lung	Respiratory system
sc_hs	Adult-Lung1.Mast cell	Mast cell	Mast cell	Lung	Immune/Blood cell	Respiratory system	Lung	Respiratory system
sc_hs	Adult-Lung1.Megakaryocyte	Megakaryocyte	Megakaryocyte	Lung	Immune/Blood cell	Respiratory system	Lung	Respiratory system
sc_hs	Adult-Lung1.Smooth muscle cell	Smooth muscle cell	Smooth muscle cell	Lung	Muscle cell	Respiratory system	Lung	Respiratory system
sc_hs	Adult-Lung1.T cell	T cell	T cell	Lung	Immune/Blood cell	Respiratory system	Lung	Respiratory system
sc_hs	Adult-Lung2.AT1 cell	AT1 cell	AT1 cell	Lung	Epithelial cell	Respiratory system	Lung	Respiratory system
sc_hs	Adult-Lung2.AT2 cell	AT2 cell	AT2 cell	Lung	Epithelial cell	Respiratory system	Lung	Respiratory system
sc_hs	Adult-Lung2.Arterial endothelial cell	Arterial endothelial cell	Arterial endothelial cell	Lung	Endothelial cell	Respiratory system	Lung	Respiratory system
sc_hs	Adult-Lung2.Club cell_BPIFB1 high	Club cell	Club cell	Lung	Epithelial cell	Respiratory system	Lung	Respiratory system
sc_hs	Adult-Lung2.Club cell_KLK11 high	Club cell	Club cell	Lung	Epithelial cell	Respiratory system	Lung	Respiratory system
sc_hs	Adult-Lung2.Dendritic cell	Dendritic cell	Dendritic cell	Lung	Immune/Blood cell	Respiratory system	Lung	Respiratory system
sc_hs	Adult-Lung2.Endothelial cell_SELE high	Endothelial cell	Endothelial cell	Lung	Endothelial cell	Respiratory system	Lung	Respiratory system
sc_hs	Adult-Lung2.Endothelial cell_TMEM100 high	Endothelial cell	Endothelial cell	Lung	Endothelial cell	Respiratory system	Lung	Respiratory system
sc_hs	Adult-Lung2.Endothelial cell_VWF high	Endothelial cell	Endothelial cell	Lung	Endothelial cell	Respiratory system	Lung	Respiratory system
sc_hs	Adult-Lung2.Epithelial cell_PLA2G2A high	Epithelial cell	Epithelial cell	Lung	Epithelial cell	Respiratory system	Lung	Respiratory system
sc_hs	Adult-Lung2.Epithelial cell_S100A2 high	Epithelial cell	Epithelial cell	Lung	Epithelial cell	Respiratory system	Lung	Respiratory system
sc_hs	Adult-Lung2.Fibroblast	Fibroblast	Fibroblast	Lung	Connective tissue cell	Respiratory system	Lung	Respiratory system
sc_hs	Adult-Lung2.Lymphatic endothelial cell	Lymphatic endothelial cell	Lymphatic endothelial cell	Lung	Endothelial cell	Respiratory system	Lung	Respiratory system
sc_hs	Adult-Lung2.Macrophage	Macrophage	Macrophage	Lung	Immune/Blood cell	Respiratory system	Lung	Respiratory system
sc_hs	Adult-Lung2.Mast cell	Mast cell	Mast cell	Lung	Immune/Blood cell	Respiratory system	Lung	Respiratory system
sc_hs	Adult-Lung2.Monocyte	Monocyte	Monocyte	Lung	Immune/Blood cell	Respiratory system	Lung	Respiratory system
sc_hs	Adult-Lung2.Proliferating cell	Proliferating cell	Proliferating cell	Lung	Connective tissue cell	Respiratory system	Lung	Respiratory system
sc_hs	Adult-Lung2.Smooth muscle cell	Smooth muscle cell	Smooth muscle cell	Lung	Muscle cell	Respiratory system	Lung	Respiratory system
sc_hs	Adult-Lung2.T cell	T cell	T cell	Lung	Immune/Blood cell	Respiratory system	Lung	Respiratory system
sc_hs	Adult-Lung3.AT1 cell	AT1 cell	AT1 cell	Lung	Epithelial cell	Respiratory system	Lung	Respiratory system
sc_hs	Adult-Lung3.AT2 cell	AT2 cell	AT2 cell	Lung	Epithelial cell	Respiratory system	Lung	Respiratory system
sc_hs	Adult-Lung3.B cell	B cell	B cell	Lung	Immune/Blood cell	Respiratory system	Lung	Respiratory system
sc_hs	Adult-Lung3.Ciliated cell	Ciliated cell	Ciliated cell	Lung	Epithelial cell	Respiratory system	Lung	Respiratory system
sc_hs	Adult-Lung3.Club cell	Club cell	Club cell	Lung	Epithelial cell	Respiratory system	Lung	Respiratory system
sc_hs	Adult-Lung3.Conventional dendritic cell	Conventional dendritic cell	Conventional dendritic cell	Lung	Immune/Blood cell	Respiratory system	Lung	Respiratory system
sc_hs	Adult-Lung3.Endothelial cell_ACKR1 high	Endothelial cell	Endothelial cell	Lung	Endothelial cell	Respiratory system	Lung	Respiratory system
sc_hs	Adult-Lung3.Endothelial cell_SPARCL1 high	Endothelial cell	Endothelial cell	Lung	Endothelial cell	Respiratory system	Lung	Respiratory system
sc_hs	Adult-Lung3.Fibroblast	Fibroblast	Fibroblast	Lung	Connective tissue cell	Respiratory system	Lung	Respiratory system
sc_hs	Adult-Lung3.Macrophage_CCL20 high	Macrophage	Macrophage	Lung	Immune/Blood cell	Respiratory system	Lung	Respiratory system
sc_hs	Adult-Lung3.Macrophage_VSIG4 high	Macrophage	Macrophage	Lung	Immune/Blood cell	Respiratory system	Lung	Respiratory system
sc_hs	Adult-Lung3.Mast cell	Mast cell	Mast cell	Lung	Immune/Blood cell	Respiratory system	Lung	Respiratory system
sc_hs	Adult-Lung3.Monocyte	Monocyte	Monocyte	Lung	Immune/Blood cell	Respiratory system	Lung	Respiratory system
sc_hs	Adult-Lung3.Myeloid cell	Myeloid cell	Myeloid cell	Lung	Immune/Blood cell	Respiratory system	Lung	Respiratory system
sc_hs	Adult-Lung3.Proliferating T cell	Proliferating T cell	Proliferating T cell	Lung	Immune/Blood cell	Respiratory system	Lung	Respiratory system
sc_hs	Adult-Lung3.Proliferating cell	Proliferating cell	Proliferating cell	Lung	Connective tissue cell	Respiratory system	Lung	Respiratory system
sc_hs	Adult-Lung3.Smooth muscle cell	Smooth muscle cell	Smooth muscle cell	Lung	Muscle cell	Respiratory system	Lung	Respiratory system
sc_hs	Adult-Lung3.T cell	T cell	T cell	Lung	Immune/Blood cell	Respiratory system	Lung	Respiratory system
sc_hs	Adult-Muscle1.Adipose tissue	Adipose tissue	Adipose tissue	Muscle	Connective tissue cell	Muscle tissue	Muscle tissue	Muscle tissue
sc_hs	Adult-Muscle1.Conventional dendritic cell	Conventional dendritic cell	Conventional dendritic cell	Muscle	Immune/Blood cell	Muscle tissue	Muscle tissue	Muscle tissue
sc_hs	Adult-Muscle1.Conventional dendritic cell_IL8 high	Conventional dendritic cell	Conventional dendritic cell	Muscle	Immune/Blood cell	Muscle tissue	Muscle tissue	Muscle tissue
sc_hs	Adult-Muscle1.Endothelial cell_PODXL high	Endothelial cell	Endothelial cell	Muscle	Endothelial cell	Muscle tissue	Muscle tissue	Muscle tissue
sc_hs	Adult-Muscle1.Endothelial cell_VWF high	Endothelial cell	Endothelial cell	Muscle	Endothelial cell	Muscle tissue	Muscle tissue	Muscle tissue
sc_hs	Adult-Muscle1.Fast skeletal muscle cell	Fast skeletal muscle cell	Fast skeletal muscle cell	Muscle	Muscle cell	Muscle tissue	Muscle tissue	Muscle tissue
sc_hs	Adult-Muscle1.Fibroblast	Fibroblast	Fibroblast	Muscle	Connective tissue cell	Muscle tissue	Muscle tissue	Muscle tissue
sc_hs	Adult-Muscle1.Fibroblast_APOD high	Fibroblast	Fibroblast	Muscle	Connective tissue cell	Muscle tissue	Muscle tissue	Muscle tissue
sc_hs	Adult-Muscle1.Fibroblast_PENK high	Fibroblast	Fibroblast	Muscle	Connective tissue cell	Muscle tissue	Muscle tissue	Muscle tissue
sc_hs	Adult-Muscle1.M2 Macrophage	M2 Macrophage	M2 Macrophage	Muscle	Immune/Blood cell	Muscle tissue	Muscle tissue	Muscle tissue
sc_hs	Adult-Muscle1.Mast cell	Mast cell	Mast cell	Muscle	Immune/Blood cell	Muscle tissue	Muscle tissue	Muscle tissue
sc_hs	Adult-Muscle1.Muscle progenitor cell	Muscle progenitor cell	Muscle progenitor cell	Muscle	Muscle cell	Muscle tissue	Muscle tissue	Muscle tissue
sc_hs	Adult-Muscle1.NK cell	NK cell	NK cell	Muscle	Immune/Blood cell	Muscle tissue	Muscle tissue	Muscle tissue
sc_hs	Adult-Muscle1.Proliferating cell	Proliferating cell	Proliferating cell	Muscle	Connective tissue cell	Muscle tissue	Muscle tissue	Muscle tissue
sc_hs	Adult-Muscle1.Smooth muscle cell_ACTA2 high	Smooth muscle cell	Smooth muscle cell	Muscle	Muscle cell	Muscle tissue	Muscle tissue	Muscle tissue
sc_hs	Adult-Muscle1.Stromal cell	Stromal cell	Stromal cell	Muscle	Connective tissue cell	Muscle tissue	Muscle tissue	Muscle tissue
sc_hs	Adult-Muscle1.Stromal cell_PRG4 high	Stromal cell	Stromal cell	Muscle	Connective tissue cell	Muscle tissue	Muscle tissue	Muscle tissue
sc_hs	Adult-Muscle1.T cell	T cell	T cell	Muscle	Immune/Blood cell	Muscle tissue	Muscle tissue	Muscle tissue
sc_hs	Adult-Omentum1.Macrophage	Macrophage	Macrophage	Omentum	Immune/Blood cell	Adipose tissue	Adipose tissue	Adipose tissue
sc_hs	Adult-Omentum1.Mast cell	Mast cell	Mast cell	Omentum	Immune/Blood cell	Adipose tissue	Adipose tissue	Adipose tissue
sc_hs	Adult-Omentum1.Mesothelial cell	Mesothelial cell	Mesothelial cell	Omentum	Epithelial cell	Adipose tissue	Adipose tissue	Adipose tissue
sc_hs	Adult-Omentum1.Microvascular endothelial cell	Microvascular endothelial cell	Microvascular endothelial cell	Omentum	Endothelial cell	Adipose tissue	Adipose tissue	Adipose tissue
sc_hs	Adult-Omentum1.Stromal cell_COL3A1 high	Stromal cell	Stromal cell	Omentum	Connective tissue cell	Adipose tissue	Adipose tissue	Adipose tissue
sc_hs	Adult-Omentum1.Stromal cell_GPX3 high	Stromal cell	Stromal cell	Omentum	Connective tissue cell	Adipose tissue	Adipose tissue	Adipose tissue
sc_hs	Adult-Omentum1.T cell	T cell	T cell	Omentum	Immune/Blood cell	Adipose tissue	Adipose tissue	Adipose tissue
sc_hs	Adult-Omentum2.Dendritic cell	Dendritic cell	Dendritic cell	Omentum	Immune/Blood cell	Adipose tissue	Adipose tissue	Adipose tissue
sc_hs	Adult-Omentum2.Fibroblast	Fibroblast	Fibroblast	Omentum	Connective tissue cell	Adipose tissue	Adipose tissue	Adipose tissue
sc_hs	Adult-Omentum2.M2 Macrophage	M2 Macrophage	M2 Macrophage	Omentum	Immune/Blood cell	Adipose tissue	Adipose tissue	Adipose tissue
sc_hs	Adult-Omentum2.Mast cell	Mast cell	Mast cell	Omentum	Immune/Blood cell	Adipose tissue	Adipose tissue	Adipose tissue
sc_hs	Adult-Omentum2.Mesothelial cell	Mesothelial cell	Mesothelial cell	Omentum	Epithelial cell	Adipose tissue	Adipose tissue	Adipose tissue
sc_hs	Adult-Omentum2.Mesothelial cell_CPA3 high	Mesothelial cell	Mesothelial cell	Omentum	Epithelial cell	Adipose tissue	Adipose tissue	Adipose tissue
sc_hs	Adult-Omentum2.Mesothelial cell_MT gene high	Mesothelial cell	Mesothelial cell	Omentum	Epithelial cell	Adipose tissue	Adipose tissue	Adipose tissue
sc_hs	Adult-Omentum2.Stromal cell	Stromal cell	Stromal cell	Omentum	Connective tissue cell	Adipose tissue	Adipose tissue	Adipose tissue
sc_hs	Adult-Omentum2.T cell	T cell	T cell	Omentum	Immune/Blood cell	Adipose tissue	Adipose tissue	Adipose tissue
sc_hs	Adult-Omentum3.Granulocyte	Granulocyte	Granulocyte	Omentum	Immune/Blood cell	Adipose tissue	Adipose tissue	Adipose tissue
sc_hs	Adult-Omentum3.Macrophage_CXCL2 high	Macrophage	Macrophage	Omentum	Immune/Blood cell	Adipose tissue	Adipose tissue	Adipose tissue
sc_hs	Adult-Omentum3.Macrophage_HLA-DRA high	Macrophage	Macrophage	Omentum	Immune/Blood cell	Adipose tissue	Adipose tissue	Adipose tissue
sc_hs	Adult-Omentum3.Macrophage_RNASE1 high	Macrophage	Macrophage	Omentum	Immune/Blood cell	Adipose tissue	Adipose tissue	Adipose tissue
sc_hs	Adult-Omentum3.Mesothelial cell	Mesothelial cell	Mesothelial cell	Omentum	Epithelial cell	Adipose tissue	Adipose tissue	Adipose tissue
sc_hs	Adult-Omentum3.Stromal cell_CXCL14 high	Stromal cell	Stromal cell	Omentum	Connective tissue cell	Adipose tissue	Adipose tissue	Adipose tissue
sc_hs	Adult-Omentum3.Stromal cell_MFAP5 high	Stromal cell	Stromal cell	Omentum	Connective tissue cell	Adipose tissue	Adipose tissue	Adipose tissue
sc_hs	Adult-Omentum3.T cell_IL7R high	T cell	T cell	Omentum	Immune/Blood cell	Adipose tissue	Adipose tissue	Adipose tissue
sc_hs	Adult-Omentum3.T cell_LEPROTL1 high	T cell	T cell	Omentum	Immune/Blood cell	Adipose tissue	Adipose tissue	Adipose tissue
sc_hs	Adult-Pancreas1.Acinar cell_CPA1 high	Acinar cell	Acinar cell	Pancreas	Epithelial cell	Digestive system	Pancreas	Digestive system
sc_hs	Adult-Pancreas1.Acinar cell_REG1B high	Acinar cell	Acinar cell	Pancreas	Epithelial cell	Digestive system	Pancreas	Digestive system
sc_hs	Adult-Pancreas1.Alpha cell	Alpha cell	Alpha cell	Pancreas	Epithelial cell	Digestive system	Pancreas	Digestive system
sc_hs	Adult-Pancreas1.Beta cell	Beta cell	Beta cell	Pancreas	Epithelial cell	Digestive system	Pancreas	Digestive system
sc_hs	Adult-Pancreas1.Ductal cell	Ductal cell	Ductal cell	Pancreas	Epithelial cell	Digestive system	Pancreas	Digestive system
sc_hs	Adult-Pancreas1.Endothelial cell	Endothelial cell	Endothelial cell	Pancreas	Endothelial cell	Digestive system	Pancreas	Digestive system
sc_hs	Adult-Pancreas1.Exocrine cell	Exocrine cell	Exocrine cell	Pancreas	Epithelial cell	Digestive system	Pancreas	Digestive system
sc_hs	Adult-Pancreas1.Exocrine cell_SAA1 high	Exocrine cell	Exocrine cell	Pancreas	Epithelial cell	Digestive system	Pancreas	Digestive system
sc_hs	Adult-Pancreas1.Fibroblast	Fibroblast	Fibroblast	Pancreas	Connective tissue cell	Digestive system	Pancreas	Digestive system
sc_hs	Adult-Pancreas1.M2 Macrophage	M2 Macrophage	M2 Macrophage	Pancreas	Immune/Blood cell	Digestive system	Pancreas	Digestive system
sc_hs	Adult-Pancreas1.Smooth muscle cell	Smooth muscle cell	Smooth muscle cell	Pancreas	Muscle cell	Digestive system	Pancreas	Digestive system
sc_hs	Adult-Peripheral-Blood1.B cell	B cell	B cell	Peripheral-Blood	Immune/Blood cell	Immune/Blood system	Blood	Immune/Blood system
sc_hs	Adult-Peripheral-Blood1.Conventional dendritic cell	Conventional dendritic cell	Conventional dendritic cell	Peripheral-Blood	Immune/Blood cell	Immune/Blood system	Blood	Immune/Blood system
sc_hs	Adult-Peripheral-Blood1.Macrophage	Macrophage	Macrophage	Peripheral-Blood	Immune/Blood cell	Immune/Blood system	Blood	Immune/Blood system
sc_hs	Adult-Peripheral-Blood1.Monocyte	Monocyte	Monocyte	Peripheral-Blood	Immune/Blood cell	Immune/Blood system	Blood	Immune/Blood system
sc_hs	Adult-Peripheral-Blood1.NK cell	NK cell	NK cell	Peripheral-Blood	Immune/Blood cell	Immune/Blood system	Blood	Immune/Blood system
sc_hs	Adult-Peripheral-Blood1.Plasmacytoid dendritic cell	Plasmacytoid dendritic cell	Plasmacytoid dendritic cell	Peripheral-Blood	Immune/Blood cell	Immune/Blood system	Blood	Immune/Blood system
sc_hs	Adult-Peripheral-Blood2.B cell_IGHG2 high	B cell	B cell	Peripheral-Blood	Immune/Blood cell	Immune/Blood system	Blood	Immune/Blood system
sc_hs	Adult-Peripheral-Blood2.B cell_IGLC2 high	B cell	B cell	Peripheral-Blood	Immune/Blood cell	Immune/Blood system	Blood	Immune/Blood system
sc_hs	Adult-Peripheral-Blood2.Erythroid cell	Erythroid cell	Erythroid cell	Peripheral-Blood	Immune/Blood cell	Immune/Blood system	Blood	Immune/Blood system
sc_hs	Adult-Peripheral-Blood2.Macrophage	Macrophage	Macrophage	Peripheral-Blood	Immune/Blood cell	Immune/Blood system	Blood	Immune/Blood system
sc_hs	Adult-Peripheral-Blood2.Monocyte	Monocyte	Monocyte	Peripheral-Blood	Immune/Blood cell	Immune/Blood system	Blood	Immune/Blood system
sc_hs	Adult-Peripheral-Blood2.Myeloid progenitor cell	Myeloid progenitor cell	Myeloid progenitor cell	Peripheral-Blood	Immune/Blood cell	Immune/Blood system	Blood	Immune/Blood system
sc_hs	Adult-Peripheral-Blood2.Proliferating cell	Proliferating cell	Proliferating cell	Peripheral-Blood	Connective tissue cell	Immune/Blood system	Blood	Immune/Blood system
sc_hs	Adult-Peripheral-Blood2.T cell_GNLY high	T cell	T cell	Peripheral-Blood	Immune/Blood cell	Immune/Blood system	Blood	Immune/Blood system
sc_hs	Adult-Peripheral-Blood2.T cell_IL7R high	T cell	T cell	Peripheral-Blood	Immune/Blood cell	Immune/Blood system	Blood	Immune/Blood system
sc_hs	Adult-Peripheral-Blood3.B cell(Plasmocyte)	B cell(Plasmocyte)	B cell(Plasmocyte)	Peripheral-Blood	Immune/Blood cell	Immune/Blood system	Blood	Immune/Blood system
sc_hs	Adult-Peripheral-Blood3.B cell(Plasmocyte)_IGHM high	B cell(Plasmocyte)	B cell(Plasmocyte)	Peripheral-Blood	Immune/Blood cell	Immune/Blood system	Blood	Immune/Blood system
sc_hs	Adult-Peripheral-Blood3.Dendritic cell	Dendritic cell	Dendritic cell	Peripheral-Blood	Immune/Blood cell	Immune/Blood system	Blood	Immune/Blood system
sc_hs	Adult-Peripheral-Blood3.Macrophage_FCGR3A high	Macrophage	Macrophage	Peripheral-Blood	Immune/Blood cell	Immune/Blood system	Blood	Immune/Blood system
sc_hs	Adult-Peripheral-Blood3.Monocyte	Monocyte	Monocyte	Peripheral-Blood	Immune/Blood cell	Immune/Blood system	Blood	Immune/Blood system
sc_hs	Adult-Peripheral-Blood3.NK cell	NK cell	NK cell	Peripheral-Blood	Immune/Blood cell	Immune/Blood system	Blood	Immune/Blood system
sc_hs	Adult-Peripheral-Blood3.Plasmacytoid dendritic cell	Plasmacytoid dendritic cell	Plasmacytoid dendritic cell	Peripheral-Blood	Immune/Blood cell	Immune/Blood system	Blood	Immune/Blood system
sc_hs	Adult-Peripheral-Blood3.Proliferating T cell	Proliferating T cell	Proliferating T cell	Peripheral-Blood	Immune/Blood cell	Immune/Blood system	Blood	Immune/Blood system
sc_hs	Adult-Peripheral-Blood3.T cell_GNLY high	T cell	T cell	Peripheral-Blood	Immune/Blood cell	Immune/Blood system	Blood	Immune/Blood system
sc_hs	Adult-Peripheral-Blood3.T cell_TRAC high	T cell	T cell	Peripheral-Blood	Immune/Blood cell	Immune/Blood system	Blood	Immune/Blood system
sc_hs	Adult-Peripheral-Blood4.B cell(Centrocyte)	B cell(Centrocyte)	B cell(Centrocyte)	Peripheral-Blood	Immune/Blood cell	Immune/Blood system	Blood	Immune/Blood system
sc_hs	Adult-Peripheral-Blood4.B cell(Plasmocyte)	B cell(Plasmocyte)	B cell(Plasmocyte)	Peripheral-Blood	Immune/Blood cell	Immune/Blood system	Blood	Immune/Blood system
sc_hs	Adult-Peripheral-Blood4.B cell(Plasmocyte)_IGHG4 high	B cell(Plasmocyte)	B cell(Plasmocyte)	Peripheral-Blood	Immune/Blood cell	Immune/Blood system	Blood	Immune/Blood system
sc_hs	Adult-Peripheral-Blood4.Dendritic cell_FCER1A high	Dendritic cell	Dendritic cell	Peripheral-Blood	Immune/Blood cell	Immune/Blood system	Blood	Immune/Blood system
sc_hs	Adult-Peripheral-Blood4.Dendritic cell_LGALS2 high	Dendritic cell	Dendritic cell	Peripheral-Blood	Immune/Blood cell	Immune/Blood system	Blood	Immune/Blood system
sc_hs	Adult-Peripheral-Blood4.Dendritic cell_WDFY4 high	Dendritic cell	Dendritic cell	Peripheral-Blood	Immune/Blood cell	Immune/Blood system	Blood	Immune/Blood system
sc_hs	Adult-Peripheral-Blood4.Eosinophil	Eosinophil	Eosinophil	Peripheral-Blood	Immune/Blood cell	Immune/Blood system	Blood	Immune/Blood system
sc_hs	Adult-Peripheral-Blood4.Macrophage	Macrophage	Macrophage	Peripheral-Blood	Immune/Blood cell	Immune/Blood system	Blood	Immune/Blood system
sc_hs	Adult-Peripheral-Blood4.Monocyte_CXCR2 high	Monocyte	Monocyte	Peripheral-Blood	Immune/Blood cell	Immune/Blood system	Blood	Immune/Blood system
sc_hs	Adult-Peripheral-Blood4.Monocyte_IGHG4 high	Monocyte	Monocyte	Peripheral-Blood	Immune/Blood cell	Immune/Blood system	Blood	Immune/Blood system
sc_hs	Adult-Peripheral-Blood4.Monocyte_ISG15 high	Monocyte	Monocyte	Peripheral-Blood	Immune/Blood cell	Immune/Blood system	Blood	Immune/Blood system
sc_hs	Adult-Peripheral-Blood4.Monocyte_S100A12 high	Monocyte	Monocyte	Peripheral-Blood	Immune/Blood cell	Immune/Blood system	Blood	Immune/Blood system
sc_hs	Adult-Peripheral-Blood4.NK cell	NK cell	NK cell	Peripheral-Blood	Immune/Blood cell	Immune/Blood system	Blood	Immune/Blood system
sc_hs	Adult-Peripheral-Blood4.Plasmacytoid dendritic cell	Plasmacytoid dendritic cell	Plasmacytoid dendritic cell	Peripheral-Blood	Immune/Blood cell	Immune/Blood system	Blood	Immune/Blood system
sc_hs	Adult-Peripheral-Blood4.Proliferating T cell	Proliferating T cell	Proliferating T cell	Peripheral-Blood	Immune/Blood cell	Immune/Blood system	Blood	Immune/Blood system
sc_hs	Adult-Peripheral-Blood4.T cell	T cell	T cell	Peripheral-Blood	Immune/Blood cell	Immune/Blood system	Blood	Immune/Blood system
sc_hs	Adult-Pleura1.Fibroblast	Fibroblast	Fibroblast	Pleura	Connective tissue cell	Connective tissue	Other	Other
sc_hs	Adult-Pleura1.Macrophage	Macrophage	Macrophage	Pleura	Immune/Blood cell	Connective tissue	Other	Other
sc_hs	Adult-Pleura1.Macrophage_CXCL8 high	Macrophage	Macrophage	Pleura	Immune/Blood cell	Connective tissue	Other	Other
sc_hs	Adult-Pleura1.Mesothelial cell	Mesothelial cell	Mesothelial cell	Pleura	Epithelial cell	Connective tissue	Other	Other
sc_hs	Adult-Pleura1.Mesothelial cell_ITLN high	Mesothelial cell	Mesothelial cell	Pleura	Epithelial cell	Connective tissue	Other	Other
sc_hs	Adult-Pleura1.NK cell	NK cell	NK cell	Pleura	Immune/Blood cell	Connective tissue	Other	Other
sc_hs	Adult-Pleura1.Proliferating mesothelial cell	Proliferating mesothelial cell	Proliferating mesothelial cell	Pleura	Connective tissue cell	Connective tissue	Other	Other
sc_hs	Adult-Pleura1.Stromal cell_CXCL14 high	Stromal cell	Stromal cell	Pleura	Connective tissue cell	Connective tissue	Other	Other
sc_hs	Adult-Pleura1.Stromal cell_MGP high	Stromal cell	Stromal cell	Pleura	Connective tissue cell	Connective tissue	Other	Other
sc_hs	Adult-Prostate1.Basal cell	Basal cell	Basal cell	Prostate	Epithelial cell	Reproductive system (Male)	Prostate	Reproductive system (Male)
sc_hs	Adult-Prostate1.Endothelial cell	Endothelial cell	Endothelial cell	Prostate	Endothelial cell	Reproductive system (Male)	Prostate	Reproductive system (Male)
sc_hs	Adult-Prostate1.Epithelial cell_KRT16 high	Epithelial cell	Epithelial cell	Prostate	Epithelial cell	Reproductive system (Male)	Prostate	Reproductive system (Male)
sc_hs	Adult-Prostate1.Epithelial cell_TPPP3 high	Epithelial cell	Epithelial cell	Prostate	Epithelial cell	Reproductive system (Male)	Prostate	Reproductive system (Male)
sc_hs	Adult-Prostate1.Intermediate Epithelial cell	Intermediate Epithelial cell	Intermediate Epithelial cell	Prostate	Epithelial cell	Reproductive system (Male)	Prostate	Reproductive system (Male)
sc_hs	Adult-Prostate1.Luminal cell	Luminal cell	Luminal cell	Prostate	Epithelial cell	Reproductive system (Male)	Prostate	Reproductive system (Male)
sc_hs	Adult-Prostate1.M1 Macrophage	M1 Macrophage	M1 Macrophage	Prostate	Immune/Blood cell	Reproductive system (Male)	Prostate	Reproductive system (Male)
sc_hs	Adult-Prostate1.Neuroendocrine cell_ACPP high	Neuroendocrine cell	Neuroendocrine cell	Prostate	Epithelial cell	Reproductive system (Male)	Prostate	Reproductive system (Male)
sc_hs	Adult-Prostate1.Smooth muscle cell	Smooth muscle cell	Smooth muscle cell	Prostate	Muscle cell	Reproductive system (Male)	Prostate	Reproductive system (Male)
sc_hs	Adult-Prostate1.T cell	T cell	T cell	Prostate	Immune/Blood cell	Reproductive system (Male)	Prostate	Reproductive system (Male)
sc_hs	Adult-Rectum1.B cell	B cell	B cell	Rectum	Immune/Blood cell	Digestive system	Colon	Digestive system
sc_hs	Adult-Rectum1.B cell(Plasmocyte)	B cell(Plasmocyte)	B cell(Plasmocyte)	Rectum	Immune/Blood cell	Digestive system	Colon	Digestive system
sc_hs	Adult-Rectum1.Enteric nerval cell	Enteric nerval cell	Enteric nerval cell	Rectum	Nerve cell	Digestive system	Colon	Digestive system
sc_hs	Adult-Rectum1.Enterocyte_CA7 high	Enterocyte	Enterocyte	Rectum	Epithelial cell	Digestive system	Colon	Digestive system
sc_hs	Adult-Rectum1.Enterocyte_OTOP2 high	Enterocyte	Enterocyte	Rectum	Epithelial cell	Digestive system	Colon	Digestive system
sc_hs	Adult-Rectum1.Enterocyte_RN7SK high	Enterocyte	Enterocyte	Rectum	Epithelial cell	Digestive system	Colon	Digestive system
sc_hs	Adult-Rectum1.Enterocyte_SLC26A3 high	Enterocyte	Enterocyte	Rectum	Epithelial cell	Digestive system	Colon	Digestive system
sc_hs	Adult-Rectum1.Goblet cell	Goblet cell	Goblet cell	Rectum	Epithelial cell	Digestive system	Colon	Digestive system
sc_hs	Adult-Rectum1.Macrophage	Macrophage	Macrophage	Rectum	Immune/Blood cell	Digestive system	Colon	Digestive system
sc_hs	Adult-Rectum1.Mast cell	Mast cell	Mast cell	Rectum	Immune/Blood cell	Digestive system	Colon	Digestive system
sc_hs	Adult-Rectum1.Smooth muscle cell	Smooth muscle cell	Smooth muscle cell	Rectum	Muscle cell	Digestive system	Colon	Digestive system
sc_hs	Adult-Rectum1.Stromal cell	Stromal cell	Stromal cell	Rectum	Connective tissue cell	Digestive system	Colon	Digestive system
sc_hs	Adult-Rectum1.T cell	T cell	T cell	Rectum	Immune/Blood cell	Digestive system	Colon	Digestive system
sc_hs	Adult-Sigmoid-Colon1.Enteric nerval cell	Enteric nerval cell	Enteric nerval cell	Sigmoid-Colon	Nerve cell	Digestive system	Colon	Digestive system
sc_hs	Adult-Sigmoid-Colon1.Enterocyte	Enterocyte	Enterocyte	Sigmoid-Colon	Epithelial cell	Digestive system	Colon	Digestive system
sc_hs	Adult-Sigmoid-Colon1.Enterocyte progenitor	Enterocyte progenitor	Enterocyte progenitor	Sigmoid-Colon	Epithelial cell	Digestive system	Colon	Digestive system
sc_hs	Adult-Sigmoid-Colon1.Enterocyte_CA7 high	Enterocyte	Enterocyte	Sigmoid-Colon	Epithelial cell	Digestive system	Colon	Digestive system
sc_hs	Adult-Sigmoid-Colon1.Goblet cell	Goblet cell	Goblet cell	Sigmoid-Colon	Epithelial cell	Digestive system	Colon	Digestive system
sc_hs	Adult-Sigmoid-Colon1.Macrophage	Macrophage	Macrophage	Sigmoid-Colon	Immune/Blood cell	Digestive system	Colon	Digestive system
sc_hs	Adult-Sigmoid-Colon1.Mast cell	Mast cell	Mast cell	Sigmoid-Colon	Immune/Blood cell	Digestive system	Colon	Digestive system
sc_hs	Adult-Sigmoid-Colon1.Smooth muscle cell	Smooth muscle cell	Smooth muscle cell	Sigmoid-Colon	Muscle cell	Digestive system	Colon	Digestive system
sc_hs	Adult-Sigmoid-Colon1.Stromal cell_CXCL14 high	Stromal cell	Stromal cell	Sigmoid-Colon	Connective tissue cell	Digestive system	Colon	Digestive system
sc_hs	Adult-Sigmoid-Colon1.Stromal cell_DCN high	Stromal cell	Stromal cell	Sigmoid-Colon	Connective tissue cell	Digestive system	Colon	Digestive system
sc_hs	Adult-Sigmoid-Colon1.T cell	T cell	T cell	Sigmoid-Colon	Immune/Blood cell	Digestive system	Colon	Digestive system
sc_hs	Adult-Spleen1.Endothelial cell	Endothelial cell	Endothelial cell	Spleen	Endothelial cell	Immune/Blood system	Spleen	Immune/Blood system
sc_hs	Adult-Spleen1.Erythroid cell	Erythroid cell	Erythroid cell	Spleen	Immune/Blood cell	Immune/Blood system	Spleen	Immune/Blood system
sc_hs	Adult-Spleen1.Lymphoid progenitor cell	Lymphoid progenitor cell	Lymphoid progenitor cell	Spleen	Immune/Blood cell	Immune/Blood system	Spleen	Immune/Blood system
sc_hs	Adult-Spleen1.T cell	T cell	T cell	Spleen	Immune/Blood cell	Immune/Blood system	Spleen	Immune/Blood system
sc_hs	Adult-Stomach1.Endothelial cell	Endothelial cell	Endothelial cell	Stomach	Endothelial cell	Digestive system	Stomach	Digestive system
sc_hs	Adult-Stomach1.Gastric chief cell	Gastric chief cell	Gastric chief cell	Stomach	Epithelial cell	Digestive system	Stomach	Digestive system
sc_hs	Adult-Stomach1.Gastric mucosa cell	Gastric mucosa cell	Gastric mucosa cell	Stomach	Epithelial cell	Digestive system	Stomach	Digestive system
sc_hs	Adult-Stomach1.Macrophage	Macrophage	Macrophage	Stomach	Immune/Blood cell	Digestive system	Stomach	Digestive system
sc_hs	Adult-Stomach1.Parietal cell	Parietal cell	Parietal cell	Stomach	Epithelial cell	Digestive system	Stomach	Digestive system
sc_hs	Adult-Stomach1.Pit cell_FOXQ1 high	Pit cell	Pit cell	Stomach	Epithelial cell	Digestive system	Stomach	Digestive system
sc_hs	Adult-Stomach1.Pit cell_TFF2 high	Pit cell	Pit cell	Stomach	Epithelial cell	Digestive system	Stomach	Digestive system
sc_hs	Adult-Stomach1.Pit cell_WFDC21P high	Pit cell	Pit cell	Stomach	Epithelial cell	Digestive system	Stomach	Digestive system
sc_hs	Adult-Stomach1.Stromal cell	Stromal cell	Stromal cell	Stomach	Connective tissue cell	Digestive system	Stomach	Digestive system
sc_hs	Adult-Stomach2.Endothelial cell_CCL21 high	Endothelial cell	Endothelial cell	Stomach	Endothelial cell	Digestive system	Stomach	Digestive system
sc_hs	Adult-Stomach2.Endothelial cell_SELE high	Endothelial cell	Endothelial cell	Stomach	Endothelial cell	Digestive system	Stomach	Digestive system
sc_hs	Adult-Stomach2.Epithelial cell_HP high	Epithelial cell	Epithelial cell	Stomach	Epithelial cell	Digestive system	Stomach	Digestive system
sc_hs	Adult-Stomach2.Fibroblast	Fibroblast	Fibroblast	Stomach	Connective tissue cell	Digestive system	Stomach	Digestive system
sc_hs	Adult-Stomach2.Granulocyte	Granulocyte	Granulocyte	Stomach	Immune/Blood cell	Digestive system	Stomach	Digestive system
sc_hs	Adult-Stomach2.Macrophage	Macrophage	Macrophage	Stomach	Immune/Blood cell	Digestive system	Stomach	Digestive system
sc_hs	Adult-Stomach2.Mast cell	Mast cell	Mast cell	Stomach	Immune/Blood cell	Digestive system	Stomach	Digestive system
sc_hs	Adult-Stomach2.Myeloid cell	Myeloid cell	Myeloid cell	Stomach	Immune/Blood cell	Digestive system	Stomach	Digestive system
sc_hs	Adult-Stomach2.Smooth muscle cell	Smooth muscle cell	Smooth muscle cell	Stomach	Muscle cell	Digestive system	Stomach	Digestive system
sc_hs	Adult-Stomach2.Stromal cell_APOD high	Stromal cell	Stromal cell	Stomach	Connective tissue cell	Digestive system	Stomach	Digestive system
sc_hs	Adult-Stomach2.Stromal cell_CLEC3B high	Stromal cell	Stromal cell	Stomach	Connective tissue cell	Digestive system	Stomach	Digestive system
sc_hs	Adult-Stomach2.Stromal cell_TSLP high	Stromal cell	Stromal cell	Stomach	Connective tissue cell	Digestive system	Stomach	Digestive system
sc_hs	Adult-Stomach2.T cell_CCL5 high	T cell	T cell	Stomach	Immune/Blood cell	Digestive system	Stomach	Digestive system
sc_hs	Adult-Stomach3.CD8 T cell	CD8 T cell	CD8 T cell	Stomach	Immune/Blood cell	Digestive system	Stomach	Digestive system
sc_hs	Adult-Stomach3.Chromaffin cell	Chromaffin cell	Chromaffin cell	Stomach	Epithelial cell	Digestive system	Stomach	Digestive system
sc_hs	Adult-Stomach3.Epithelial cell	Epithelial cell	Epithelial cell	Stomach	Epithelial cell	Digestive system	Stomach	Digestive system
sc_hs	Adult-Stomach3.Fibroblast_COL3A1 high	Fibroblast	Fibroblast	Stomach	Connective tissue cell	Digestive system	Stomach	Digestive system
sc_hs	Adult-Stomach3.Fibroblast_DCN high	Fibroblast	Fibroblast	Stomach	Connective tissue cell	Digestive system	Stomach	Digestive system
sc_hs	Adult-Stomach3.Gastric chief cell_CHIA high	Gastric chief cell	Gastric chief cell	Stomach	Epithelial cell	Digestive system	Stomach	Digestive system
sc_hs	Adult-Stomach3.Gastric chief cell_MT high	Gastric chief cell	Gastric chief cell	Stomach	Epithelial cell	Digestive system	Stomach	Digestive system
sc_hs	Adult-Stomach3.Gastric chief cell_PGA3 high	Gastric chief cell	Gastric chief cell	Stomach	Epithelial cell	Digestive system	Stomach	Digestive system
sc_hs	Adult-Stomach3.Gastric mucosa cell	Gastric mucosa cell	Gastric mucosa cell	Stomach	Epithelial cell	Digestive system	Stomach	Digestive system
sc_hs	Adult-Stomach3.Inflammatory cell	Inflammatory cell	Inflammatory cell	Stomach	Connective tissue cell	Digestive system	Stomach	Digestive system
sc_hs	Adult-Stomach3.Macrophage	Macrophage	Macrophage	Stomach	Immune/Blood cell	Digestive system	Stomach	Digestive system
sc_hs	Adult-Stomach3.Parietal cell_ATP4B high	Parietal cell	Parietal cell	Stomach	Epithelial cell	Digestive system	Stomach	Digestive system
sc_hs	Adult-Stomach3.Parietal cell_GIF high	Parietal cell	Parietal cell	Stomach	Epithelial cell	Digestive system	Stomach	Digestive system
sc_hs	Adult-Stomach3.Pit cell_MUC6 high	Pit cell	Pit cell	Stomach	Epithelial cell	Digestive system	Stomach	Digestive system
sc_hs	Adult-Stomach3.Pit cell_TFF2 high	Pit cell	Pit cell	Stomach	Epithelial cell	Digestive system	Stomach	Digestive system
sc_hs	Adult-Stomach3.Smooth muscle cell	Smooth muscle cell	Smooth muscle cell	Stomach	Muscle cell	Digestive system	Stomach	Digestive system
sc_hs	Adult-Temporal-Lobe1.Astrocyte	Astrocyte	Astrocyte	Temporal-Lobe	Nerve cell	Nervous system	Brain	Nervous system
sc_hs	Adult-Temporal-Lobe1.Endothelial cell	Endothelial cell	Endothelial cell	Temporal-Lobe	Endothelial cell	Nervous system	Brain	Nervous system
sc_hs	Adult-Temporal-Lobe1.Glial cell	Glial cell	Glial cell	Temporal-Lobe	Nerve cell	Nervous system	Brain	Nervous system
sc_hs	Adult-Temporal-Lobe1.Macrophage	Macrophage	Macrophage	Temporal-Lobe	Immune/Blood cell	Nervous system	Brain	Nervous system
sc_hs	Adult-Temporal-Lobe1.Microglia_ALOX5AP high	Microglia	Microglia	Temporal-Lobe	Nerve cell	Nervous system	Brain	Nervous system
sc_hs	Adult-Temporal-Lobe1.Microglia_C3 high	Microglia	Microglia	Temporal-Lobe	Nerve cell	Nervous system	Brain	Nervous system
sc_hs	Adult-Temporal-Lobe1.Oligodendrocyte progenitor cell	Oligodendrocyte progenitor cell	Oligodendrocyte progenitor cell	Temporal-Lobe	Nerve cell	Nervous system	Brain	Nervous system
sc_hs	Adult-Temporal-Lobe1.Oligodendrocyte_MT gene high	Oligodendrocyte	Oligodendrocyte	Temporal-Lobe	Nerve cell	Nervous system	Brain	Nervous system
sc_hs	Adult-Temporal-Lobe1.Oligodendrocyte_TF high	Oligodendrocyte	Oligodendrocyte	Temporal-Lobe	Nerve cell	Nervous system	Brain	Nervous system
sc_hs	Adult-Temporal-Lobe1.Proliferating cell	Proliferating cell	Proliferating cell	Temporal-Lobe	Connective tissue cell	Nervous system	Brain	Nervous system
sc_hs	Adult-Temporal-Lobe1.Smooth muscle cell	Smooth muscle cell	Smooth muscle cell	Temporal-Lobe	Muscle cell	Nervous system	Brain	Nervous system
sc_hs	Adult-Temporal-Lobe1.T cell	T cell	T cell	Temporal-Lobe	Immune/Blood cell	Nervous system	Brain	Nervous system
sc_hs	Adult-Thyroid1.Conventional dendritic cell	Conventional dendritic cell	Conventional dendritic cell	Thyroid	Immune/Blood cell	Endocrine system	Thyroid	Endocrine system
sc_hs	Adult-Thyroid1.Endothelial cell	Endothelial cell	Endothelial cell	Thyroid	Endothelial cell	Endocrine system	Thyroid	Endocrine system
sc_hs	Adult-Thyroid1.Fibroblast	Fibroblast	Fibroblast	Thyroid	Connective tissue cell	Endocrine system	Thyroid	Endocrine system
sc_hs	Adult-Thyroid1.Smooth muscle cell	Smooth muscle cell	Smooth muscle cell	Thyroid	Muscle cell	Endocrine system	Thyroid	Endocrine system
sc_hs	Adult-Thyroid1.T cell	T cell	T cell	Thyroid	Immune/Blood cell	Endocrine system	Thyroid	Endocrine system
sc_hs	Adult-Thyroid1.Thyroid follicular cell	Thyroid follicular cell	Thyroid follicular cell	Thyroid	Connective tissue cell	Endocrine system	Thyroid	Endocrine system
sc_hs	Adult-Thyroid2.B cell	B cell	B cell	Thyroid	Immune/Blood cell	Endocrine system	Thyroid	Endocrine system
sc_hs	Adult-Thyroid2.Conventional dendritic cell	Conventional dendritic cell	Conventional dendritic cell	Thyroid	Immune/Blood cell	Endocrine system	Thyroid	Endocrine system
sc_hs	Adult-Thyroid2.Endothelial cell_FABP4 high	Endothelial cell	Endothelial cell	Thyroid	Endothelial cell	Endocrine system	Thyroid	Endocrine system
sc_hs	Adult-Thyroid2.Endothelial cell_VWF high	Endothelial cell	Endothelial cell	Thyroid	Endothelial cell	Endocrine system	Thyroid	Endocrine system
sc_hs	Adult-Thyroid2.Fibroblast	Fibroblast	Fibroblast	Thyroid	Connective tissue cell	Endocrine system	Thyroid	Endocrine system
sc_hs	Adult-Thyroid2.Macrophage	Macrophage	Macrophage	Thyroid	Immune/Blood cell	Endocrine system	Thyroid	Endocrine system
sc_hs	Adult-Thyroid2.Plasmacytoid dendritic cell	Plasmacytoid dendritic cell	Plasmacytoid dendritic cell	Thyroid	Immune/Blood cell	Endocrine system	Thyroid	Endocrine system
sc_hs	Adult-Thyroid2.Proliferating cell	Proliferating cell	Proliferating cell	Thyroid	Connective tissue cell	Endocrine system	Thyroid	Endocrine system
sc_hs	Adult-Thyroid2.Smooth muscle cell	Smooth muscle cell	Smooth muscle cell	Thyroid	Muscle cell	Endocrine system	Thyroid	Endocrine system
sc_hs	Adult-Thyroid2.Stromal cell	Stromal cell	Stromal cell	Thyroid	Connective tissue cell	Endocrine system	Thyroid	Endocrine system
sc_hs	Adult-Thyroid2.T cell	T cell	T cell	Thyroid	Immune/Blood cell	Endocrine system	Thyroid	Endocrine system
sc_hs	Adult-Thyroid2.Thyroid follicular cell	Thyroid follicular cell	Thyroid follicular cell	Thyroid	Connective tissue cell	Endocrine system	Thyroid	Endocrine system
sc_hs	Adult-Trachea2.Basal cell	Basal cell	Basal cell	Trachea	Epithelial cell	Respiratory system	Lung	Respiratory system
sc_hs	Adult-Trachea2.Basal cell_KRT6A high	Basal cell	Basal cell	Trachea	Epithelial cell	Respiratory system	Lung	Respiratory system
sc_hs	Adult-Trachea2.Chondrocyte	Chondrocyte	Chondrocyte	Trachea	Connective tissue cell	Respiratory system	Lung	Respiratory system
sc_hs	Adult-Trachea2.Dendritic cell	Dendritic cell	Dendritic cell	Trachea	Immune/Blood cell	Respiratory system	Lung	Respiratory system
sc_hs	Adult-Trachea2.Endothelial cell_FABP4 high	Endothelial cell	Endothelial cell	Trachea	Endothelial cell	Respiratory system	Lung	Respiratory system
sc_hs	Adult-Trachea2.Endothelial cell_SELE high	Endothelial cell	Endothelial cell	Trachea	Endothelial cell	Respiratory system	Lung	Respiratory system
sc_hs	Adult-Trachea2.Epithelial cell_MMP10 high	Epithelial cell	Epithelial cell	Trachea	Epithelial cell	Respiratory system	Lung	Respiratory system
sc_hs	Adult-Trachea2.Epithelial cell_MMP7 high	Epithelial cell	Epithelial cell	Trachea	Epithelial cell	Respiratory system	Lung	Respiratory system
sc_hs	Adult-Trachea2.Fibroblast_APOD high	Fibroblast	Fibroblast	Trachea	Connective tissue cell	Respiratory system	Lung	Respiratory system
sc_hs	Adult-Trachea2.Fibroblast_LUM high	Fibroblast	Fibroblast	Trachea	Connective tissue cell	Respiratory system	Lung	Respiratory system
sc_hs	Adult-Trachea2.Goblet cell	Goblet cell	Goblet cell	Trachea	Epithelial cell	Respiratory system	Lung	Respiratory system
sc_hs	Adult-Trachea2.Macrophage	Macrophage	Macrophage	Trachea	Immune/Blood cell	Respiratory system	Lung	Respiratory system
sc_hs	Adult-Trachea2.Macrophage_SPP1 high	Macrophage	Macrophage	Trachea	Immune/Blood cell	Respiratory system	Lung	Respiratory system
sc_hs	Adult-Trachea2.Myoepithelial cell	Myoepithelial cell	Myoepithelial cell	Trachea	Epithelial cell	Respiratory system	Lung	Respiratory system
sc_hs	Adult-Trachea2.Secretory epithelial cell	Secretory epithelial cell	Secretory epithelial cell	Trachea	Epithelial cell	Respiratory system	Lung	Respiratory system
sc_hs	Adult-Trachea2.Smooth muscle cell_CCL19 high	Smooth muscle cell	Smooth muscle cell	Trachea	Muscle cell	Respiratory system	Lung	Respiratory system
sc_hs	Adult-Trachea2.Smooth muscle cell_TAGLN high	Smooth muscle cell	Smooth muscle cell	Trachea	Muscle cell	Respiratory system	Lung	Respiratory system
sc_hs	Adult-Transverse-Colon2.B cell(Plasmocyte)	B cell(Plasmocyte)	B cell(Plasmocyte)	Transverse-Colon	Immune/Blood cell	Digestive system	Colon	Digestive system
sc_hs	Adult-Transverse-Colon2.B cell(Plasmocyte)_IGKC high	B cell(Plasmocyte)	B cell(Plasmocyte)	Transverse-Colon	Immune/Blood cell	Digestive system	Colon	Digestive system
sc_hs	Adult-Transverse-Colon2.B cell(Plasmocyte)_IGLC3 high	B cell(Plasmocyte)	B cell(Plasmocyte)	Transverse-Colon	Immune/Blood cell	Digestive system	Colon	Digestive system
sc_hs	Adult-Transverse-Colon2.Endothelial cell	Endothelial cell	Endothelial cell	Transverse-Colon	Endothelial cell	Digestive system	Colon	Digestive system
sc_hs	Adult-Transverse-Colon2.Enterocyte progenitor	Enterocyte progenitor	Enterocyte progenitor	Transverse-Colon	Epithelial cell	Digestive system	Colon	Digestive system
sc_hs	Adult-Transverse-Colon2.Enterocyte_BEST4 high	Enterocyte	Enterocyte	Transverse-Colon	Epithelial cell	Digestive system	Colon	Digestive system
sc_hs	Adult-Transverse-Colon2.Enterocyte_CA1 high	Enterocyte	Enterocyte	Transverse-Colon	Epithelial cell	Digestive system	Colon	Digestive system
sc_hs	Adult-Transverse-Colon2.Enterocyte_CA7 high	Enterocyte	Enterocyte	Transverse-Colon	Epithelial cell	Digestive system	Colon	Digestive system
sc_hs	Adult-Transverse-Colon2.Enterocyte_PHGR1 high	Enterocyte	Enterocyte	Transverse-Colon	Epithelial cell	Digestive system	Colon	Digestive system
sc_hs	Adult-Transverse-Colon2.Enterocyte_SELENBP1 high	Enterocyte	Enterocyte	Transverse-Colon	Epithelial cell	Digestive system	Colon	Digestive system
sc_hs	Adult-Transverse-Colon2.Enterocyte_SLC26A3 high	Enterocyte	Enterocyte	Transverse-Colon	Epithelial cell	Digestive system	Colon	Digestive system
sc_hs	Adult-Transverse-Colon2.Fibroblast	Fibroblast	Fibroblast	Transverse-Colon	Connective tissue cell	Digestive system	Colon	Digestive system
sc_hs	Adult-Transverse-Colon2.Goblet cell	Goblet cell	Goblet cell	Transverse-Colon	Epithelial cell	Digestive system	Colon	Digestive system
sc_hs	Adult-Transverse-Colon2.Goblet cell_FCGBP high	Goblet cell	Goblet cell	Transverse-Colon	Epithelial cell	Digestive system	Colon	Digestive system
sc_hs	Adult-Transverse-Colon2.Goblet cell_PIGR high	Goblet cell	Goblet cell	Transverse-Colon	Epithelial cell	Digestive system	Colon	Digestive system
sc_hs	Adult-Transverse-Colon2.Macrophage	Macrophage	Macrophage	Transverse-Colon	Immune/Blood cell	Digestive system	Colon	Digestive system
sc_hs	Adult-Transverse-Colon2.Mast cell	Mast cell	Mast cell	Transverse-Colon	Immune/Blood cell	Digestive system	Colon	Digestive system
sc_hs	Adult-Transverse-Colon2.Smooth muscle cell	Smooth muscle cell	Smooth muscle cell	Transverse-Colon	Muscle cell	Digestive system	Colon	Digestive system
sc_hs	Adult-Transverse-Colon2.Stromal cell	Stromal cell	Stromal cell	Transverse-Colon	Connective tissue cell	Digestive system	Colon	Digestive system
sc_hs	Adult-Transverse-Colon2.T cell	T cell	T cell	Transverse-Colon	Immune/Blood cell	Digestive system	Colon	Digestive system
sc_hs	Adult-Ureter1.Basal cell	Basal cell	Basal cell	Ureter	Epithelial cell	Urinary system	Ureter	Urinary system
sc_hs	Adult-Ureter1.Monocyte	Monocyte	Monocyte	Ureter	Immune/Blood cell	Urinary system	Ureter	Urinary system
sc_hs	Adult-Ureter1.NK cell	NK cell	NK cell	Ureter	Immune/Blood cell	Urinary system	Ureter	Urinary system
sc_hs	Adult-Ureter1.Stromal cell	Stromal cell	Stromal cell	Ureter	Connective tissue cell	Urinary system	Ureter	Urinary system
sc_hs	Adult-Ureter1.Superficial cell	Superficial cell	Superficial cell	Ureter	Epithelial cell	Urinary system	Ureter	Urinary system
sc_hs	Adult-Ureter1.Ureteric smooth muscle cell	Ureteric smooth muscle cell	Ureteric smooth muscle cell	Ureter	Muscle cell	Urinary system	Ureter	Urinary system
sc_hs	Adult-Uterus1.Endothelial cell in EMT	Endothelial cell in EMT	Endothelial cell in EMT	Uterus	Endothelial cell	Reproductive system (Female)	Uterus	Reproductive system (Female)
sc_hs	Adult-Uterus1.Endothelial cell_COL15A1 high	Endothelial cell	Endothelial cell	Uterus	Endothelial cell	Reproductive system (Female)	Uterus	Reproductive system (Female)
sc_hs	Adult-Uterus1.Endothelial cell_ESM1 high	Endothelial cell	Endothelial cell	Uterus	Endothelial cell	Reproductive system (Female)	Uterus	Reproductive system (Female)
sc_hs	Adult-Uterus1.Endothelial cell_FABP4 high	Endothelial cell	Endothelial cell	Uterus	Endothelial cell	Reproductive system (Female)	Uterus	Reproductive system (Female)
sc_hs	Adult-Uterus1.Endothelial cell_IL6 high	Endothelial cell	Endothelial cell	Uterus	Endothelial cell	Reproductive system (Female)	Uterus	Reproductive system (Female)
sc_hs	Adult-Uterus1.Endothelial cell_SOCS3 high	Endothelial cell	Endothelial cell	Uterus	Endothelial cell	Reproductive system (Female)	Uterus	Reproductive system (Female)
sc_hs	Adult-Uterus1.Fibroblast	Fibroblast	Fibroblast	Uterus	Connective tissue cell	Reproductive system (Female)	Uterus	Reproductive system (Female)
sc_hs	Adult-Uterus1.M1 Macrophage	M1 Macrophage	M1 Macrophage	Uterus	Immune/Blood cell	Reproductive system (Female)	Uterus	Reproductive system (Female)
sc_hs	Adult-Uterus1.Mast cell	Mast cell	Mast cell	Uterus	Immune/Blood cell	Reproductive system (Female)	Uterus	Reproductive system (Female)
sc_hs	Adult-Uterus1.Smooth muscle cell	Smooth muscle cell	Smooth muscle cell	Uterus	Muscle cell	Reproductive system (Female)	Uterus	Reproductive system (Female)
sc_hs	Adult-Uterus1.Smooth muscle cell_MYL9 high	Smooth muscle cell	Smooth muscle cell	Uterus	Muscle cell	Reproductive system (Female)	Uterus	Reproductive system (Female)
sc_hs	Adult-Uterus1.Smooth muscle cell_PDK4 high	Smooth muscle cell	Smooth muscle cell	Uterus	Muscle cell	Reproductive system (Female)	Uterus	Reproductive system (Female)
sc_hs	Adult-Uterus1.Stromal cell	Stromal cell	Stromal cell	Uterus	Connective tissue cell	Reproductive system (Female)	Uterus	Reproductive system (Female)
sc_hs	Adult-Uterus1.Stromal cell_ERRFI1 high	Stromal cell	Stromal cell	Uterus	Connective tissue cell	Reproductive system (Female)	Uterus	Reproductive system (Female)
sc_hs	Adult-Uterus1.T cell	T cell	T cell	Uterus	Immune/Blood cell	Reproductive system (Female)	Uterus	Reproductive system (Female)
sc_hs	Chorionic-Villus1.Cytotrophoblast_PAGE4 high	Cytotrophoblast_PAGE4 high	Cytotrophoblast	Chorionic-Villus1	Other	Embryo	Placenta	Other
sc_hs	Chorionic-Villus1.Cytotrophoblast_PEG10 high	Cytotrophoblast_PEG10 high	Cytotrophoblast	Chorionic-Villus1	Other	Embryo	Placenta	Other
sc_hs	Chorionic-Villus1.Dendritic cell	Dendritic cell	Dendritic cell	Chorionic-Villus1	Immune/Blood cell	Embryo	Placenta	Other
sc_hs	Chorionic-Villus1.Erythroid cell	Erythroid cell	Erythroid cell	Chorionic-Villus1	Immune/Blood cell	Embryo	Placenta	Other
sc_hs	Chorionic-Villus1.Hofbauer cell	Hofbauer cell	Hofbauer cell	Chorionic-Villus1	Immune/Blood cell	Embryo	Placenta	Other
sc_hs	Chorionic-Villus1.Macrophage	Macrophage	Macrophage	Chorionic-Villus1	Immune/Blood cell	Embryo	Placenta	Other
sc_hs	Chorionic-Villus1.Macrophage_CCL3L3 high	Macrophage_CCL3L3 high	Macrophage	Chorionic-Villus1	Immune/Blood cell	Embryo	Placenta	Other
sc_hs	Chorionic-Villus1.Macrophage_IL1B high	Macrophage_IL1B high	Macrophage	Chorionic-Villus1	Immune/Blood cell	Embryo	Placenta	Other
sc_hs	Chorionic-Villus1.Proliferating monocyte	Proliferating monocyte	Proliferating monocyte	Chorionic-Villus1	Immune/Blood cell	Embryo	Placenta	Other
sc_hs	Chorionic-Villus1.Smooth muscle cell	Smooth muscle cell	Smooth muscle cell	Chorionic-Villus1	Muscle cell	Embryo	Placenta	Other
sc_hs	Chorionic-Villus1.Stromal cell_COL1A1 high	Stromal cell_COL1A1 high	Stromal cell	Chorionic-Villus1	Connective tissue cell	Embryo	Placenta	Other
sc_hs	Chorionic-Villus1.Stromal cell_COL3A1 high	Stromal cell_COL3A1 high	Stromal cell	Chorionic-Villus1	Connective tissue cell	Embryo	Placenta	Other
sc_hs	Chorionic-Villus1.Stromal cell_CXCL14 high	Stromal cell_CXCL14 high	Stromal cell	Chorionic-Villus1	Connective tissue cell	Embryo	Placenta	Other
sc_hs	Chorionic-Villus1.Villous trophoblast cell	Villous trophoblast cell	Villous trophoblast cell	Chorionic-Villus1	Other	Embryo	Placenta	Other
sc_hs	Cord-Blood-CD34P1.Dendritic cell	Dendritic cell	Dendritic cell	Blood-CDP	Immune/Blood cell	Immune/Blood system	Blood	Immune/Blood system
sc_hs	Cord-Blood-CD34P1.Eosinophil	Eosinophil	Eosinophil	Blood-CDP	Immune/Blood cell	Immune/Blood system	Blood	Immune/Blood system
sc_hs	Cord-Blood-CD34P1.HSPC	HSPC	HSPC	Blood-CDP	Immune/Blood cell	Immune/Blood system	Blood	Immune/Blood system
sc_hs	Cord-Blood-CD34P1.Monocyte_FTL high	Monocyte	Monocyte	Blood-CDP	Immune/Blood cell	Immune/Blood system	Blood	Immune/Blood system
sc_hs	Cord-Blood-CD34P1.Monocyte_S100A9 high	Monocyte	Monocyte	Blood-CDP	Immune/Blood cell	Immune/Blood system	Blood	Immune/Blood system
sc_hs	Cord-Blood-CD34P1.NK cell	NK cell	NK cell	Blood-CDP	Immune/Blood cell	Immune/Blood system	Blood	Immune/Blood system
sc_hs	Cord-Blood-CD34P2.Dendritic cell	Dendritic cell	Dendritic cell	Blood-CDP	Immune/Blood cell	Immune/Blood system	Blood	Immune/Blood system
sc_hs	Cord-Blood-CD34P2.HSPC	HSPC	HSPC	Blood-CDP	Immune/Blood cell	Immune/Blood system	Blood	Immune/Blood system
sc_hs	Cord-Blood-CD34P2.Megakaryocyte	Megakaryocyte	Megakaryocyte	Blood-CDP	Immune/Blood cell	Immune/Blood system	Blood	Immune/Blood system
sc_hs	Cord-Blood-CD34P2.Proliferating cell	Proliferating cell	Proliferating cell	Blood-CDP	Connective tissue cell	Immune/Blood system	Blood	Immune/Blood system
sc_hs	Cord-Blood1.Conventional dendritic cell	Conventional dendritic cell	Conventional dendritic cell	Blood	Immune/Blood cell	Immune/Blood system	Blood	Immune/Blood system
sc_hs	Cord-Blood1.Erythroid cell_HBM high	Erythroid cell	Erythroid cell	Blood	Immune/Blood cell	Immune/Blood system	Blood	Immune/Blood system
sc_hs	Cord-Blood1.Erythroid cell_PRDX2 high	Erythroid cell	Erythroid cell	Blood	Immune/Blood cell	Immune/Blood system	Blood	Immune/Blood system
sc_hs	Cord-Blood1.HSPC	HSPC	HSPC	Blood	Immune/Blood cell	Immune/Blood system	Blood	Immune/Blood system
sc_hs	Cord-Blood1.Monocyte_FTL high	Monocyte	Monocyte	Blood	Immune/Blood cell	Immune/Blood system	Blood	Immune/Blood system
sc_hs	Cord-Blood1.Plasmacytoid dendritic cell	Plasmacytoid dendritic cell	Plasmacytoid dendritic cell	Blood	Immune/Blood cell	Immune/Blood system	Blood	Immune/Blood system
sc_hs	Cord-Blood1.T cell	T cell	T cell	Blood	Immune/Blood cell	Immune/Blood system	Blood	Immune/Blood system
sc_hs	Cord-Blood2.B cell(Centrocyte)	B cell(Centrocyte)	B cell(Centrocyte)	Blood	Immune/Blood cell	Immune/Blood system	Blood	Immune/Blood system
sc_hs	Cord-Blood2.B cell(Plasmocyte)	B cell(Plasmocyte)	B cell(Plasmocyte)	Blood	Immune/Blood cell	Immune/Blood system	Blood	Immune/Blood system
sc_hs	Cord-Blood2.B cell(Unknown)	B cell(Unknown)	B cell(Unknown)	Blood	Immune/Blood cell	Immune/Blood system	Blood	Immune/Blood system
sc_hs	Cord-Blood2.Dendritic cell_FCER1A high	Dendritic cell	Dendritic cell	Blood	Immune/Blood cell	Immune/Blood system	Blood	Immune/Blood system
sc_hs	Cord-Blood2.Dendritic cell_LGALS2 high	Dendritic cell	Dendritic cell	Blood	Immune/Blood cell	Immune/Blood system	Blood	Immune/Blood system
sc_hs	Cord-Blood2.Erythroid cell	Erythroid cell	Erythroid cell	Blood	Immune/Blood cell	Immune/Blood system	Blood	Immune/Blood system
sc_hs	Cord-Blood2.HSPC	HSPC	HSPC	Blood	Immune/Blood cell	Immune/Blood system	Blood	Immune/Blood system
sc_hs	Cord-Blood2.Megakaryocyte	Megakaryocyte	Megakaryocyte	Blood	Immune/Blood cell	Immune/Blood system	Blood	Immune/Blood system
sc_hs	Cord-Blood2.Monocyte_CXCL8 high	Monocyte	Monocyte	Blood	Immune/Blood cell	Immune/Blood system	Blood	Immune/Blood system
sc_hs	Cord-Blood2.Monocyte_FCGR3A high	Monocyte	Monocyte	Blood	Immune/Blood cell	Immune/Blood system	Blood	Immune/Blood system
sc_hs	Cord-Blood2.Monocyte_TPPP3 high	Monocyte	Monocyte	Blood	Immune/Blood cell	Immune/Blood system	Blood	Immune/Blood system
sc_hs	Cord-Blood2.NK cell	NK cell	NK cell	Blood	Immune/Blood cell	Immune/Blood system	Blood	Immune/Blood system
sc_hs	Cord-Blood2.T cell	T cell	T cell	Blood	Immune/Blood cell	Immune/Blood system	Blood	Immune/Blood system
sc_hs	Fetal-Adrenal-Gland2.Adenocarcinoma epithelial cell	Adenocarcinoma epithelial cell	Adenocarcinoma epithelial cell	Adrenal-Gland	Epithelial cell	Endocrine system	Adrenal Gland	Endocrine system
sc_hs	Fetal-Adrenal-Gland2.Adrenocortical cell	Adrenocortical cell	Adrenocortical cell	Adrenal-Gland	Epithelial cell	Endocrine system	Adrenal Gland	Endocrine system
sc_hs	Fetal-Adrenal-Gland2.Chromaffin cell_SPOCK3 high	Chromaffin cell	Chromaffin cell	Adrenal-Gland	Epithelial cell	Endocrine system	Adrenal Gland	Endocrine system
sc_hs	Fetal-Adrenal-Gland2.Chromaffin cell_VIP high	Chromaffin cell	Chromaffin cell	Adrenal-Gland	Epithelial cell	Endocrine system	Adrenal Gland	Endocrine system
sc_hs	Fetal-Adrenal-Gland2.Conventional dendritic cell	Conventional dendritic cell	Conventional dendritic cell	Adrenal-Gland	Immune/Blood cell	Endocrine system	Adrenal Gland	Endocrine system
sc_hs	Fetal-Adrenal-Gland2.Endothelial cell_STC1 high	Endothelial cell	Endothelial cell	Adrenal-Gland	Endothelial cell	Endocrine system	Adrenal Gland	Endocrine system
sc_hs	Fetal-Adrenal-Gland2.Epithelial cell_CCNB1 high	Epithelial cell	Epithelial cell	Adrenal-Gland	Epithelial cell	Endocrine system	Adrenal Gland	Endocrine system
sc_hs	Fetal-Adrenal-Gland2.Epithelial cell_CLCA1 high	Epithelial cell	Epithelial cell	Adrenal-Gland	Epithelial cell	Endocrine system	Adrenal Gland	Endocrine system
sc_hs	Fetal-Adrenal-Gland2.Epithelial cell_EDN1 high	Epithelial cell	Epithelial cell	Adrenal-Gland	Epithelial cell	Endocrine system	Adrenal Gland	Endocrine system
sc_hs	Fetal-Adrenal-Gland2.Epithelial cell_MT1G high	Epithelial cell	Epithelial cell	Adrenal-Gland	Epithelial cell	Endocrine system	Adrenal Gland	Endocrine system
sc_hs	Fetal-Adrenal-Gland2.Erythroid cell	Erythroid cell	Erythroid cell	Adrenal-Gland	Immune/Blood cell	Endocrine system	Adrenal Gland	Endocrine system
sc_hs	Fetal-Adrenal-Gland2.Fibroblast_MFAP4 high	Fibroblast	Fibroblast	Adrenal-Gland	Connective tissue cell	Endocrine system	Adrenal Gland	Endocrine system
sc_hs	Fetal-Adrenal-Gland2.Fibroblast_POSTN high	Fibroblast	Fibroblast	Adrenal-Gland	Connective tissue cell	Endocrine system	Adrenal Gland	Endocrine system
sc_hs	Fetal-Adrenal-Gland2.M2 Macrophage	M2 Macrophage	M2 Macrophage	Adrenal-Gland	Immune/Blood cell	Endocrine system	Adrenal Gland	Endocrine system
sc_hs	Fetal-Adrenal-Gland2.Macrophage	Macrophage	Macrophage	Adrenal-Gland	Immune/Blood cell	Endocrine system	Adrenal Gland	Endocrine system
sc_hs	Fetal-Adrenal-Gland2.Megakaryocyte/Erythroid Progenitor	Megakaryocyte/Erythroid Progenitor	Megakaryocyte/Erythroid progenitor cell	Adrenal-Gland	Immune/Blood cell	Endocrine system	Adrenal Gland	Endocrine system
sc_hs	Fetal-Adrenal-Gland2.Neuroendocrine cell_CCL21 high	Neuroendocrine cell	Neuroendocrine cell	Adrenal-Gland	Epithelial cell	Endocrine system	Adrenal Gland	Endocrine system
sc_hs	Fetal-Adrenal-Gland2.Neuroendocrine cell_SST high	Neuroendocrine cell	Neuroendocrine cell	Adrenal-Gland	Epithelial cell	Endocrine system	Adrenal Gland	Endocrine system
sc_hs	Fetal-Adrenal-Gland2.Neuron	Neuron	Neuron	Adrenal-Gland	Nerve cell	Endocrine system	Adrenal Gland	Endocrine system
sc_hs	Fetal-Adrenal-Gland2.Smooth muscle cell_ACTG2 high	Smooth muscle cell	Smooth muscle cell	Adrenal-Gland	Muscle cell	Endocrine system	Adrenal Gland	Endocrine system
sc_hs	Fetal-Adrenal-Gland2.Smooth muscle cell_ADIRF high	Smooth muscle cell	Smooth muscle cell	Adrenal-Gland	Muscle cell	Endocrine system	Adrenal Gland	Endocrine system
sc_hs	Fetal-Adrenal-Gland2.Stromal cell_CXCL14 high	Stromal cell	Stromal cell	Adrenal-Gland	Connective tissue cell	Endocrine system	Adrenal Gland	Endocrine system
sc_hs	Fetal-Adrenal-Gland2.T cell	T cell	T cell	Adrenal-Gland	Immune/Blood cell	Endocrine system	Adrenal Gland	Endocrine system
sc_hs	Fetal-Adrenal-Gland2.Vascular endothelial cell_FABP5 high	Vascular endothelial cell	Vascular endothelial cell	Adrenal-Gland	Endothelial cell	Endocrine system	Adrenal Gland	Endocrine system
sc_hs	Fetal-Adrenal-Gland2.Vascular endothelial cell_IGFBP3 high	Vascular endothelial cell	Vascular endothelial cell	Adrenal-Gland	Endothelial cell	Endocrine system	Adrenal Gland	Endocrine system
sc_hs	Fetal-Adrenal-Gland2.Zona fasciculata cell	Zona fasciculata cell	Zona fasciculata cell	Adrenal-Gland	Epithelial cell	Endocrine system	Adrenal Gland	Endocrine system
sc_hs	Fetal-Adrenal-Gland3.Adrenocortical cell_NOV high	Adrenocortical cell	Adrenocortical cell	Adrenal-Gland	Epithelial cell	Endocrine system	Adrenal Gland	Endocrine system
sc_hs	Fetal-Adrenal-Gland3.Adrenocortical cell_TPM2 high	Adrenocortical cell	Adrenocortical cell	Adrenal-Gland	Epithelial cell	Endocrine system	Adrenal Gland	Endocrine system
sc_hs	Fetal-Adrenal-Gland3.Dendritic cell	Dendritic cell	Dendritic cell	Adrenal-Gland	Immune/Blood cell	Endocrine system	Adrenal Gland	Endocrine system
sc_hs	Fetal-Adrenal-Gland3.Endothelial cell	Endothelial cell	Endothelial cell	Adrenal-Gland	Endothelial cell	Endocrine system	Adrenal Gland	Endocrine system
sc_hs	Fetal-Adrenal-Gland3.Erythroid cell	Erythroid cell	Erythroid cell	Adrenal-Gland	Immune/Blood cell	Endocrine system	Adrenal Gland	Endocrine system
sc_hs	Fetal-Adrenal-Gland3.Macrophage	Macrophage	Macrophage	Adrenal-Gland	Immune/Blood cell	Endocrine system	Adrenal Gland	Endocrine system
sc_hs	Fetal-Adrenal-Gland3.Megakaryocyte/Erythroid Progenitor	Megakaryocyte/Erythroid Progenitor	Megakaryocyte/Erythroid progenitor cell	Adrenal-Gland	Immune/Blood cell	Endocrine system	Adrenal Gland	Endocrine system
sc_hs	Fetal-Adrenal-Gland3.Proliferating cell	Proliferating cell	Proliferating cell	Adrenal-Gland	Connective tissue cell	Endocrine system	Adrenal Gland	Endocrine system
sc_hs	Fetal-Adrenal-Gland3.Stromal cell	Stromal cell	Stromal cell	Adrenal-Gland	Connective tissue cell	Endocrine system	Adrenal Gland	Endocrine system
sc_hs	Fetal-Adrenal-Gland3.Zona fasciculata cell	Zona fasciculata cell	Zona fasciculata cell	Adrenal-Gland	Epithelial cell	Endocrine system	Adrenal Gland	Endocrine system
sc_hs	Fetal-Adrenal-Gland4.Adrenocortical cell	Adrenocortical cell	Adrenocortical cell	Adrenal-Gland	Epithelial cell	Endocrine system	Adrenal Gland	Endocrine system
sc_hs	Fetal-Adrenal-Gland4.Dendritic cell	Dendritic cell	Dendritic cell	Adrenal-Gland	Immune/Blood cell	Endocrine system	Adrenal Gland	Endocrine system
sc_hs	Fetal-Adrenal-Gland4.Endothelial cell_CCL2 high	Endothelial cell	Endothelial cell	Adrenal-Gland	Endothelial cell	Endocrine system	Adrenal Gland	Endocrine system
sc_hs	Fetal-Adrenal-Gland4.Erythroid cell	Erythroid cell	Erythroid cell	Adrenal-Gland	Immune/Blood cell	Endocrine system	Adrenal Gland	Endocrine system
sc_hs	Fetal-Adrenal-Gland4.Fibroblast	Fibroblast	Fibroblast	Adrenal-Gland	Connective tissue cell	Endocrine system	Adrenal Gland	Endocrine system
sc_hs	Fetal-Adrenal-Gland4.Macrophage	Macrophage	Macrophage	Adrenal-Gland	Immune/Blood cell	Endocrine system	Adrenal Gland	Endocrine system
sc_hs	Fetal-Adrenal-Gland4.Proliferating cell	Proliferating cell	Proliferating cell	Adrenal-Gland	Connective tissue cell	Endocrine system	Adrenal Gland	Endocrine system
sc_hs	Fetal-Adrenal-Gland4.Ureteric bud cell	Ureteric bud cell	Ureteric bud cell	Adrenal-Gland	Epithelial cell	Endocrine system	Adrenal Gland	Endocrine system
sc_hs	Fetal-Adrenal-Gland4.Zona fasciculata cell	Zona fasciculata cell	Zona fasciculata cell	Adrenal-Gland	Epithelial cell	Endocrine system	Adrenal Gland	Endocrine system
sc_hs	Fetal-Brain3.Astrocyte	Astrocyte	Astrocyte	Brain	Nerve cell	Nervous system	Brain	Nervous system
sc_hs	Fetal-Brain3.Erythroid cell	Erythroid cell	Erythroid cell	Brain	Immune/Blood cell	Nervous system	Brain	Nervous system
sc_hs	Fetal-Brain3.Microglia_SPP1_high	Microglia	Microglia	Brain	Nerve cell	Nervous system	Brain	Nervous system
sc_hs	Fetal-Brain3.Neuron	Neuron	Neuron	Brain	Nerve cell	Nervous system	Brain	Nervous system
sc_hs	Fetal-Brain3.Oligodendrocyte progenitor cell	Oligodendrocyte progenitor cell	Oligodendrocyte progenitor cell	Brain	Nerve cell	Nervous system	Brain	Nervous system
sc_hs	Fetal-Brain3.Proliferating cell_KIAA0101_high	Proliferating cell	Proliferating cell	Brain	Connective tissue cell	Nervous system	Brain	Nervous system
sc_hs	Fetal-Brain3.Proliferating cell_UBE2C_high	Proliferating cell	Proliferating cell	Brain	Connective tissue cell	Nervous system	Brain	Nervous system
sc_hs	Fetal-Brain3.Proliferating radial glia	Proliferating radial glia	Proliferating radial glia	Brain	Connective tissue cell	Nervous system	Brain	Nervous system
sc_hs	Fetal-Brain3.Purkinje cell	Purkinje cell	Purkinje cell	Brain	Nerve cell	Nervous system	Brain	Nervous system
sc_hs	Fetal-Brain3.Radial glia_HES1_high	Radial glia	Radial glia cell	Brain	Nerve cell	Nervous system	Brain	Nervous system
sc_hs	Fetal-Brain4.Ependymal cell	Ependymal cell	Ependymal cell	Brain	Nerve cell	Nervous system	Brain	Nervous system
sc_hs	Fetal-Brain4.Fibroblast	Fibroblast	Fibroblast	Brain	Connective tissue cell	Nervous system	Brain	Nervous system
sc_hs	Fetal-Brain4.Macrophage	Macrophage	Macrophage	Brain	Immune/Blood cell	Nervous system	Brain	Nervous system
sc_hs	Fetal-Brain4.Microglia_SPP1_high	Microglia	Microglia	Brain	Nerve cell	Nervous system	Brain	Nervous system
sc_hs	Fetal-Brain4.Neuron	Neuron	Neuron	Brain	Nerve cell	Nervous system	Brain	Nervous system
sc_hs	Fetal-Brain4.Oligodendrocyte	Oligodendrocyte	Oligodendrocyte	Brain	Nerve cell	Nervous system	Brain	Nervous system
sc_hs	Fetal-Brain4.Proliferating cell	Proliferating cell	Proliferating cell	Brain	Connective tissue cell	Nervous system	Brain	Nervous system
sc_hs	Fetal-Brain4.Purkinje cell	Purkinje cell	Purkinje cell	Brain	Nerve cell	Nervous system	Brain	Nervous system
sc_hs	Fetal-Brain4.Radial glia	Radial glia	Radial glia cell	Brain	Nerve cell	Nervous system	Brain	Nervous system
sc_hs	Fetal-Brain5.Ependymal cell	Ependymal cell	Ependymal cell	Brain	Nerve cell	Nervous system	Brain	Nervous system
sc_hs	Fetal-Brain5.Erythroid cell_AHSP high	Erythroid cell	Erythroid cell	Brain	Immune/Blood cell	Nervous system	Brain	Nervous system
sc_hs	Fetal-Brain5.Erythroid cell_HBB high	Erythroid cell	Erythroid cell	Brain	Immune/Blood cell	Nervous system	Brain	Nervous system
sc_hs	Fetal-Brain5.Fibroblast_APOD high	Fibroblast	Fibroblast	Brain	Connective tissue cell	Nervous system	Brain	Nervous system
sc_hs	Fetal-Brain5.Fibroblast_COL1A1 high	Fibroblast	Fibroblast	Brain	Connective tissue cell	Nervous system	Brain	Nervous system
sc_hs	Fetal-Brain5.Macrophage	Macrophage	Macrophage	Brain	Immune/Blood cell	Nervous system	Brain	Nervous system
sc_hs	Fetal-Brain5.Microglia	Microglia	Microglia	Brain	Nerve cell	Nervous system	Brain	Nervous system
sc_hs	Fetal-Brain5.Neuron	Neuron	Neuron	Brain	Nerve cell	Nervous system	Brain	Nervous system
sc_hs	Fetal-Brain5.Proliferating cell	Proliferating cell	Proliferating cell	Brain	Connective tissue cell	Nervous system	Brain	Nervous system
sc_hs	Fetal-Brain5.Proliferating radial glia	Proliferating radial glia	Proliferating radial glia	Brain	Connective tissue cell	Nervous system	Brain	Nervous system
sc_hs	Fetal-Brain6.Neuron_NEUROD6 high	Neuron	Neuron	Brain	Nerve cell	Nervous system	Brain	Nervous system
sc_hs	Fetal-Brain6.Neuron_PPP1R17 high	Neuron	Neuron	Brain	Nerve cell	Nervous system	Brain	Nervous system
sc_hs	Fetal-Brain6.Neuron_RELN high	Neuron	Neuron	Brain	Nerve cell	Nervous system	Brain	Nervous system
sc_hs	Fetal-Brain6.Neuron_XPR1 high	Neuron	Neuron	Brain	Nerve cell	Nervous system	Brain	Nervous system
sc_hs	Fetal-Brain6.Proliferating cell_KIAA0101 high	Proliferating cell	Proliferating cell	Brain	Connective tissue cell	Nervous system	Brain	Nervous system
sc_hs	Fetal-Brain6.Proliferating cell_UBE2C high	Proliferating cell	Proliferating cell	Brain	Connective tissue cell	Nervous system	Brain	Nervous system
sc_hs	Fetal-Brain6.Radial glia_HES1 high	Radial glia	Radial glia cell	Brain	Nerve cell	Nervous system	Brain	Nervous system
sc_hs	Fetal-Brain6.Stromal cell	Stromal cell	Stromal cell	Brain	Connective tissue cell	Nervous system	Brain	Nervous system
sc_hs	Fetal-Calvaria1.Chondrocyte	Chondrocyte	Chondrocyte	Calvaria	Connective tissue cell	Skeletal system	Skeletal system	Skeletal system
sc_hs	Fetal-Calvaria1.Endothelial cell	Endothelial cell	Endothelial cell	Calvaria	Endothelial cell	Skeletal system	Skeletal system	Skeletal system
sc_hs	Fetal-Calvaria1.Erythroid cell	Erythroid cell	Erythroid cell	Calvaria	Immune/Blood cell	Skeletal system	Skeletal system	Skeletal system
sc_hs	Fetal-Calvaria1.Fibroblast	Fibroblast	Fibroblast	Calvaria	Connective tissue cell	Skeletal system	Skeletal system	Skeletal system
sc_hs	Fetal-Calvaria1.Macrophage	Macrophage	Macrophage	Calvaria	Immune/Blood cell	Skeletal system	Skeletal system	Skeletal system
sc_hs	Fetal-Calvaria1.Osteoclast	Osteoclast	Osteoclast	Calvaria	Connective tissue cell	Skeletal system	Skeletal system	Skeletal system
sc_hs	Fetal-Calvaria1.Proliferating cell_KIAA0101 high	Proliferating cell	Proliferating cell	Calvaria	Connective tissue cell	Skeletal system	Skeletal system	Skeletal system
sc_hs	Fetal-Calvaria1.Stromal cell_PCP4 high	Stromal cell	Stromal cell	Calvaria	Connective tissue cell	Skeletal system	Skeletal system	Skeletal system
sc_hs	Fetal-Calvaria1.Stromal cell_SULT1E1 high	Stromal cell	Stromal cell	Calvaria	Connective tissue cell	Skeletal system	Skeletal system	Skeletal system
sc_hs	Fetal-Eyes1.Erythroid cell	Erythroid cell	Erythroid cell	Eyes	Immune/Blood cell	Nervous system	Eye	Nervous system
sc_hs	Fetal-Eyes1.Erythroid cell_HBZ high	Erythroid cell	Erythroid cell	Eyes	Immune/Blood cell	Nervous system	Eye	Nervous system
sc_hs	Fetal-Eyes1.Fibroblast	Fibroblast	Fibroblast	Eyes	Connective tissue cell	Nervous system	Eye	Nervous system
sc_hs	Fetal-Eyes1.Ganglion cell	Ganglion cell	Ganglion cell	Eyes	Nerve cell	Nervous system	Eye	Nervous system
sc_hs	Fetal-Eyes1.Lens epithelial cell	Lens epithelial cell	Lens epithelial cell	Eyes	Epithelial cell	Nervous system	Eye	Nervous system
sc_hs	Fetal-Eyes1.Proliferating cell	Proliferating cell	Proliferating cell	Eyes	Connective tissue cell	Nervous system	Eye	Nervous system
sc_hs	Fetal-Eyes1.Proliferating cell_UBE2C high	Proliferating cell	Proliferating cell	Eyes	Connective tissue cell	Nervous system	Eye	Nervous system
sc_hs	Fetal-Eyes1.Stromal cell	Stromal cell	Stromal cell	Eyes	Connective tissue cell	Nervous system	Eye	Nervous system
sc_hs	Fetal-Eyes1.Stromal cell_ASPN high	Stromal cell	Stromal cell	Eyes	Connective tissue cell	Nervous system	Eye	Nervous system
sc_hs	Fetal-Eyes1.Vascular epithelial cell	Vascular epithelial cell	Vascular epithelial cell	Eyes	Epithelial cell	Nervous system	Eye	Nervous system
sc_hs	Fetal-Female-Gonad1.Conventional dendritic cell	Conventional dendritic cell	Conventional dendritic cell	Female-Gonad	Immune/Blood cell	Reproductive system (Female)	Other	Other
sc_hs	Fetal-Female-Gonad1.Epithelial cell	Epithelial cell	Epithelial cell	Female-Gonad	Epithelial cell	Reproductive system (Female)	Other	Other
sc_hs	Fetal-Female-Gonad1.Erythroid cell_AHSP high	Erythroid cell	Erythroid cell	Female-Gonad	Immune/Blood cell	Reproductive system (Female)	Other	Other
sc_hs	Fetal-Female-Gonad1.Erythroid cell_HBB high	Erythroid cell	Erythroid cell	Female-Gonad	Immune/Blood cell	Reproductive system (Female)	Other	Other
sc_hs	Fetal-Female-Gonad1.Fibroblast	Fibroblast	Fibroblast	Female-Gonad	Connective tissue cell	Reproductive system (Female)	Other	Other
sc_hs	Fetal-Female-Gonad1.Germ cell	Germ cell	Germ cell	Female-Gonad	Connective tissue cell	Reproductive system (Female)	Other	Other
sc_hs	Fetal-Female-Gonad1.M2 Macrophage	M2 Macrophage	M2 Macrophage	Female-Gonad	Immune/Blood cell	Reproductive system (Female)	Other	Other
sc_hs	Fetal-Female-Gonad1.Primordial germ cell	Primordial germ cell	Primordial germ cell	Female-Gonad	Connective tissue cell	Reproductive system (Female)	Other	Other
sc_hs	Fetal-Female-Gonad1.Smooth muscle cell	Smooth muscle cell	Smooth muscle cell	Female-Gonad	Muscle cell	Reproductive system (Female)	Other	Other
sc_hs	Fetal-Female-Gonad1.T cell	T cell	T cell	Female-Gonad	Immune/Blood cell	Reproductive system (Female)	Other	Other
sc_hs	Fetal-Female-Gonad1.Theca cell	Theca cell	Theca cell	Female-Gonad	Connective tissue cell	Reproductive system (Female)	Other	Other
sc_hs	Fetal-Female-Gonad1.Vascular endothelial cell_AQP1 high	Vascular endothelial cell	Vascular endothelial cell	Female-Gonad	Endothelial cell	Reproductive system (Female)	Other	Other
sc_hs	Fetal-Female-Gonad1.Vascular endothelial cell_VWF high	Vascular endothelial cell	Vascular endothelial cell	Female-Gonad	Endothelial cell	Reproductive system (Female)	Other	Other
sc_hs	Fetal-Female-Gonad2.Epithelial cell	Epithelial cell	Epithelial cell	Female-Gonad	Epithelial cell	Reproductive system (Female)	Other	Other
sc_hs	Fetal-Female-Gonad2.Epithelial progenitor cell	Epithelial progenitor cell	Epithelial progenitor cell	Female-Gonad	Epithelial cell	Reproductive system (Female)	Other	Other
sc_hs	Fetal-Female-Gonad2.Germ cell	Germ cell	Germ cell	Female-Gonad	Connective tissue cell	Reproductive system (Female)	Other	Other
sc_hs	Fetal-Female-Gonad2.Primordial germ cell_GTSF1 high	Primordial germ cell	Primordial germ cell	Female-Gonad	Connective tissue cell	Reproductive system (Female)	Other	Other
sc_hs	Fetal-Female-Gonad2.Primordial germ cell_TCL1A high	Primordial germ cell	Primordial germ cell	Female-Gonad	Connective tissue cell	Reproductive system (Female)	Other	Other
sc_hs	Fetal-Female-Gonad2.Proliferating cell_CCNB1 high	Proliferating cell	Proliferating cell	Female-Gonad	Connective tissue cell	Reproductive system (Female)	Other	Other
sc_hs	Fetal-Female-Gonad2.Proliferating cell_TOP2A high	Proliferating cell	Proliferating cell	Female-Gonad	Connective tissue cell	Reproductive system (Female)	Other	Other
sc_hs	Fetal-Female-Gonad2.Stromal cell	Stromal cell	Stromal cell	Female-Gonad	Connective tissue cell	Reproductive system (Female)	Other	Other
sc_hs	Fetal-Heart1.Arterial endothelial cell	Arterial endothelial cell	Arterial endothelial cell	Heart	Endothelial cell	Cardiovascular system	Heart	Cardiovascular system
sc_hs	Fetal-Heart1.Atrial cardiomyocyte_MT high	Atrial cardiomyocyte	Atrial cardiomyocyte	Heart	Muscle cell	Cardiovascular system	Heart	Cardiovascular system
sc_hs	Fetal-Heart1.Atrial cardiomyocyte_NPPA high	Atrial cardiomyocyte	Atrial cardiomyocyte	Heart	Muscle cell	Cardiovascular system	Heart	Cardiovascular system
sc_hs	Fetal-Heart1.Endocardial cell	Endocardial cell	Endocardial cell	Heart	Endothelial cell	Cardiovascular system	Heart	Cardiovascular system
sc_hs	Fetal-Heart1.Erythroid cell	Erythroid cell	Erythroid cell	Heart	Immune/Blood cell	Cardiovascular system	Heart	Cardiovascular system
sc_hs	Fetal-Heart1.Fibroblast_DCN high	Fibroblast	Fibroblast	Heart	Connective tissue cell	Cardiovascular system	Heart	Cardiovascular system
sc_hs	Fetal-Heart1.Fibroblast_PENK high	Fibroblast	Fibroblast	Heart	Connective tissue cell	Cardiovascular system	Heart	Cardiovascular system
sc_hs	Fetal-Heart1.Macrophage	Macrophage	Macrophage	Heart	Immune/Blood cell	Cardiovascular system	Heart	Cardiovascular system
sc_hs	Fetal-Heart1.Neuron	Neuron	Neuron	Heart	Nerve cell	Cardiovascular system	Heart	Cardiovascular system
sc_hs	Fetal-Heart1.Proliferating cell	Proliferating cell	Proliferating cell	Heart	Connective tissue cell	Cardiovascular system	Heart	Cardiovascular system
sc_hs	Fetal-Heart1.Proliferating endothelial cell	Proliferating endothelial cell	Proliferating endothelial cell	Heart	Connective tissue cell	Cardiovascular system	Heart	Cardiovascular system
sc_hs	Fetal-Heart1.Proliferating fibroblast	Proliferating fibroblast	Proliferating fibroblast	Heart	Connective tissue cell	Cardiovascular system	Heart	Cardiovascular system
sc_hs	Fetal-Heart1.Stromal cell	Stromal cell	Stromal cell	Heart	Connective tissue cell	Cardiovascular system	Heart	Cardiovascular system
sc_hs	Fetal-Heart1.Vascular endothelial cell_FABP4 high	Vascular endothelial cell	Vascular endothelial cell	Heart	Endothelial cell	Cardiovascular system	Heart	Cardiovascular system
sc_hs	Fetal-Heart1.Vascular smooth muscle cell	Vascular smooth muscle cell	Vascular smooth muscle cell	Heart	Muscle cell	Cardiovascular system	Heart	Cardiovascular system
sc_hs	Fetal-Heart1.Ventricle Cardiomyocyte_MYL2 high	Ventricle Cardiomyocyte	Ventricle Cardiomyocyte	Heart	Muscle cell	Cardiovascular system	Heart	Cardiovascular system
sc_hs	Fetal-Heart2.Arterial endothelial cell_GJA5 high	Arterial endothelial cell	Arterial endothelial cell	Heart	Endothelial cell	Cardiovascular system	Heart	Cardiovascular system
sc_hs	Fetal-Heart2.Atrial cardiomyocyte_NPPA high	Atrial cardiomyocyte	Atrial cardiomyocyte	Heart	Muscle cell	Cardiovascular system	Heart	Cardiovascular system
sc_hs	Fetal-Heart2.Endocardial cell	Endocardial cell	Endocardial cell	Heart	Endothelial cell	Cardiovascular system	Heart	Cardiovascular system
sc_hs	Fetal-Heart2.Endothelial cell_FABP4 high	Endothelial cell	Endothelial cell	Heart	Endothelial cell	Cardiovascular system	Heart	Cardiovascular system
sc_hs	Fetal-Heart2.Epithelial cell_CCL21 high	Epithelial cell	Epithelial cell	Heart	Epithelial cell	Cardiovascular system	Heart	Cardiovascular system
sc_hs	Fetal-Heart2.Epithelial cell_ITLN high	Epithelial cell	Epithelial cell	Heart	Epithelial cell	Cardiovascular system	Heart	Cardiovascular system
sc_hs	Fetal-Heart2.Erythroid cell	Erythroid cell	Erythroid cell	Heart	Immune/Blood cell	Cardiovascular system	Heart	Cardiovascular system
sc_hs	Fetal-Heart2.Fibroblast_DCN high	Fibroblast	Fibroblast	Heart	Connective tissue cell	Cardiovascular system	Heart	Cardiovascular system
sc_hs	Fetal-Heart2.Fibroblast_PENK high	Fibroblast	Fibroblast	Heart	Connective tissue cell	Cardiovascular system	Heart	Cardiovascular system
sc_hs	Fetal-Heart2.Macrophage	Macrophage	Macrophage	Heart	Immune/Blood cell	Cardiovascular system	Heart	Cardiovascular system
sc_hs	Fetal-Heart2.Neuron	Neuron	Neuron	Heart	Nerve cell	Cardiovascular system	Heart	Cardiovascular system
sc_hs	Fetal-Heart2.Proliferating cell_PTTG1 high	Proliferating cell	Proliferating cell	Heart	Connective tissue cell	Cardiovascular system	Heart	Cardiovascular system
sc_hs	Fetal-Heart2.Proliferating cell_TOP2A high	Proliferating cell	Proliferating cell	Heart	Connective tissue cell	Cardiovascular system	Heart	Cardiovascular system
sc_hs	Fetal-Heart2.Vascular smooth muscle cell	Vascular smooth muscle cell	Vascular smooth muscle cell	Heart	Muscle cell	Cardiovascular system	Heart	Cardiovascular system
sc_hs	Fetal-Intestine1.Endothelial cell	Endothelial cell	Endothelial cell	Intestine	Endothelial cell	Digestive system	Intestine	Digestive system
sc_hs	Fetal-Intestine1.Enterocyte	Enterocyte	Enterocyte	Intestine	Epithelial cell	Digestive system	Intestine	Digestive system
sc_hs	Fetal-Intestine1.Enterocyte progenitor_APOA4 high	Enterocyte progenitor	Enterocyte progenitor	Intestine	Epithelial cell	Digestive system	Intestine	Digestive system
sc_hs	Fetal-Intestine1.Epithelial cell	Epithelial cell	Epithelial cell	Intestine	Epithelial cell	Digestive system	Intestine	Digestive system
sc_hs	Fetal-Intestine1.Fibroblast	Fibroblast	Fibroblast	Intestine	Connective tissue cell	Digestive system	Intestine	Digestive system
sc_hs	Fetal-Intestine1.Goblet cell	Goblet cell	Goblet cell	Intestine	Epithelial cell	Digestive system	Intestine	Digestive system
sc_hs	Fetal-Intestine1.Macrophage	Macrophage	Macrophage	Intestine	Immune/Blood cell	Digestive system	Intestine	Digestive system
sc_hs	Fetal-Intestine1.Neuron	Neuron	Neuron	Intestine	Nerve cell	Digestive system	Intestine	Digestive system
sc_hs	Fetal-Intestine1.Proliferating cell	Proliferating cell	Proliferating cell	Intestine	Connective tissue cell	Digestive system	Intestine	Digestive system
sc_hs	Fetal-Intestine1.Smooth muscle cell	Smooth muscle cell	Smooth muscle cell	Intestine	Muscle cell	Digestive system	Intestine	Digestive system
sc_hs	Fetal-Intestine1.Stromal cell	Stromal cell	Stromal cell	Intestine	Connective tissue cell	Digestive system	Intestine	Digestive system
sc_hs	Fetal-Intestine2.Erythroid cell	Erythroid cell	Erythroid cell	Intestine	Immune/Blood cell	Digestive system	Intestine	Digestive system
sc_hs	Fetal-Intestine2.Myeloid cell	Myeloid cell	Myeloid cell	Intestine	Immune/Blood cell	Digestive system	Intestine	Digestive system
sc_hs	Fetal-Intestine2.Neuron	Neuron	Neuron	Intestine	Nerve cell	Digestive system	Intestine	Digestive system
sc_hs	Fetal-Intestine2.Proliferating cell	Proliferating cell	Proliferating cell	Intestine	Connective tissue cell	Digestive system	Intestine	Digestive system
sc_hs	Fetal-Intestine2.Smooth muscle cell	Smooth muscle cell	Smooth muscle cell	Intestine	Muscle cell	Digestive system	Intestine	Digestive system
sc_hs	Fetal-Intestine2.Vascular endothelial cell	Vascular endothelial cell	Vascular endothelial cell	Intestine	Endothelial cell	Digestive system	Intestine	Digestive system
sc_hs	Fetal-Intestine3.Enterocyte progenitor_APOC3 high	Enterocyte progenitor	Enterocyte progenitor	Intestine	Epithelial cell	Digestive system	Intestine	Digestive system
sc_hs	Fetal-Intestine3.Enterocyte progenitor_GUCA2B high	Enterocyte progenitor	Enterocyte progenitor	Intestine	Epithelial cell	Digestive system	Intestine	Digestive system
sc_hs	Fetal-Intestine3.Enterocyte progenitor_TSPAN8 high	Enterocyte progenitor	Enterocyte progenitor	Intestine	Epithelial cell	Digestive system	Intestine	Digestive system
sc_hs	Fetal-Intestine3.Enterocyte_FABP1 low	Enterocyte	Enterocyte	Intestine	Epithelial cell	Digestive system	Intestine	Digestive system
sc_hs	Fetal-Intestine3.Enterocyte_GUCA2A high	Enterocyte	Enterocyte	Intestine	Epithelial cell	Digestive system	Intestine	Digestive system
sc_hs	Fetal-Intestine3.Goblet cell	Goblet cell	Goblet cell	Intestine	Epithelial cell	Digestive system	Intestine	Digestive system
sc_hs	Fetal-Intestine3.Lymphatic endothelial cell	Lymphatic endothelial cell	Lymphatic endothelial cell	Intestine	Endothelial cell	Digestive system	Intestine	Digestive system
sc_hs	Fetal-Intestine3.Macrophage	Macrophage	Macrophage	Intestine	Immune/Blood cell	Digestive system	Intestine	Digestive system
sc_hs	Fetal-Intestine3.Neuron	Neuron	Neuron	Intestine	Nerve cell	Digestive system	Intestine	Digestive system
sc_hs	Fetal-Intestine3.Proliferating cell	Proliferating cell	Proliferating cell	Intestine	Connective tissue cell	Digestive system	Intestine	Digestive system
sc_hs	Fetal-Intestine3.Smooth muscle cell_ACTA2 high	Smooth muscle cell	Smooth muscle cell	Intestine	Muscle cell	Digestive system	Intestine	Digestive system
sc_hs	Fetal-Intestine3.Smooth muscle cell_MYLK high	Smooth muscle cell	Smooth muscle cell	Intestine	Muscle cell	Digestive system	Intestine	Digestive system
sc_hs	Fetal-Intestine4.Dendritic cell	Dendritic cell	Dendritic cell	Intestine	Immune/Blood cell	Digestive system	Intestine	Digestive system
sc_hs	Fetal-Intestine4.Endothelial cell	Endothelial cell	Endothelial cell	Intestine	Endothelial cell	Digestive system	Intestine	Digestive system
sc_hs	Fetal-Intestine4.Enterocyte_AGR2 high	Enterocyte	Enterocyte	Intestine	Epithelial cell	Digestive system	Intestine	Digestive system
sc_hs	Fetal-Intestine4.Enterocyte_APOA4 high	Enterocyte	Enterocyte	Intestine	Epithelial cell	Digestive system	Intestine	Digestive system
sc_hs	Fetal-Intestine4.Erythroid cell	Erythroid cell	Erythroid cell	Intestine	Immune/Blood cell	Digestive system	Intestine	Digestive system
sc_hs	Fetal-Intestine4.Erythroid cell_SLC4A1 high	Erythroid cell	Erythroid cell	Intestine	Immune/Blood cell	Digestive system	Intestine	Digestive system
sc_hs	Fetal-Intestine4.Fibroblast_FNDC1 high	Fibroblast	Fibroblast	Intestine	Connective tissue cell	Digestive system	Intestine	Digestive system
sc_hs	Fetal-Intestine4.Fibroblast_HMGB2 high	Fibroblast	Fibroblast	Intestine	Connective tissue cell	Digestive system	Intestine	Digestive system
sc_hs	Fetal-Intestine4.Fibroblast_POSTN high	Fibroblast	Fibroblast	Intestine	Connective tissue cell	Digestive system	Intestine	Digestive system
sc_hs	Fetal-Intestine4.Goblet cell	Goblet cell	Goblet cell	Intestine	Epithelial cell	Digestive system	Intestine	Digestive system
sc_hs	Fetal-Intestine4.Myeloid cell	Myeloid cell	Myeloid cell	Intestine	Immune/Blood cell	Digestive system	Intestine	Digestive system
sc_hs	Fetal-Intestine4.Neuron	Neuron	Neuron	Intestine	Nerve cell	Digestive system	Intestine	Digestive system
sc_hs	Fetal-Intestine4.Smooth muscle cell_ACTA2 high	Smooth muscle cell	Smooth muscle cell	Intestine	Muscle cell	Digestive system	Intestine	Digestive system
sc_hs	Fetal-Intestine4.Smooth muscle cell_ACTG2 high	Smooth muscle cell	Smooth muscle cell	Intestine	Muscle cell	Digestive system	Intestine	Digestive system
sc_hs	Fetal-Intestine4.Stromal cell	Stromal cell	Stromal cell	Intestine	Connective tissue cell	Digestive system	Intestine	Digestive system
sc_hs	Fetal-Intestine4.T cell	T cell	T cell	Intestine	Immune/Blood cell	Digestive system	Intestine	Digestive system
sc_hs	Fetal-Intestine4.T cell_CCL4 high	T cell	T cell	Intestine	Immune/Blood cell	Digestive system	Intestine	Digestive system
sc_hs	Fetal-Kidney4.Collecting duct cell	Collecting duct cell	Collecting duct cell	Kidney	Epithelial cell	Urinary system	Kidney	Urinary system
sc_hs	Fetal-Kidney4.Collecting duct cell_CRABP1 high	Collecting duct cell	Collecting duct cell	Kidney	Epithelial cell	Urinary system	Kidney	Urinary system
sc_hs	Fetal-Kidney4.Dendritic cell	Dendritic cell	Dendritic cell	Kidney	Immune/Blood cell	Urinary system	Kidney	Urinary system
sc_hs	Fetal-Kidney4.Distal tubule progenitor cell	Distal tubule progenitor cell	Distal tubule progenitor cell	Kidney	Epithelial cell	Urinary system	Kidney	Urinary system
sc_hs	Fetal-Kidney4.Endothelial cell_IGFBP3 high	Endothelial cell	Endothelial cell	Kidney	Endothelial cell	Urinary system	Kidney	Urinary system
sc_hs	Fetal-Kidney4.Endothelial cell_PLVAP high	Endothelial cell	Endothelial cell	Kidney	Endothelial cell	Urinary system	Kidney	Urinary system
sc_hs	Fetal-Kidney4.Interstitial cell_POSTN high	Interstitial cell	Interstitial cell	Kidney	Connective tissue cell	Urinary system	Kidney	Urinary system
sc_hs	Fetal-Kidney4.Interstitial cell_PTN high	Interstitial cell	Interstitial cell	Kidney	Connective tissue cell	Urinary system	Kidney	Urinary system
sc_hs	Fetal-Kidney4.Loop of henle progenitor cell	Loop of henle progenitor cell	Loop of henle progenitor cell	Kidney	Epithelial cell	Urinary system	Kidney	Urinary system
sc_hs	Fetal-Kidney4.Mesangial cell	Mesangial cell	Mesangial cell	Kidney	Connective tissue cell	Urinary system	Kidney	Urinary system
sc_hs	Fetal-Kidney4.Podocyte	Podocyte	Podocyte	Kidney	Endothelial cell	Urinary system	Kidney	Urinary system
sc_hs	Fetal-Kidney4.Proliferating cell	Proliferating cell	Proliferating cell	Kidney	Connective tissue cell	Urinary system	Kidney	Urinary system
sc_hs	Fetal-Kidney4.Proximal tubule progenitor cell	Proximal tubule progenitor cell	Proximal tubule progenitor cell	Kidney	Epithelial cell	Urinary system	Kidney	Urinary system
sc_hs	Fetal-Kidney5.Collecting duct cell	Collecting duct cell	Collecting duct cell	Kidney	Epithelial cell	Urinary system	Kidney	Urinary system
sc_hs	Fetal-Kidney5.Dendritic cell	Dendritic cell	Dendritic cell	Kidney	Immune/Blood cell	Urinary system	Kidney	Urinary system
sc_hs	Fetal-Kidney5.Distal tubule progenitor cell	Distal tubule progenitor cell	Distal tubule progenitor cell	Kidney	Epithelial cell	Urinary system	Kidney	Urinary system
sc_hs	Fetal-Kidney5.Endothelial cell_CCL21 high	Endothelial cell	Endothelial cell	Kidney	Endothelial cell	Urinary system	Kidney	Urinary system
sc_hs	Fetal-Kidney5.Endothelial cell_EMCN high	Endothelial cell	Endothelial cell	Kidney	Endothelial cell	Urinary system	Kidney	Urinary system
sc_hs	Fetal-Kidney5.Erythroid cell	Erythroid cell	Erythroid cell	Kidney	Immune/Blood cell	Urinary system	Kidney	Urinary system
sc_hs	Fetal-Kidney5.Intercalated cell	Intercalated cell	Intercalated cell	Kidney	Epithelial cell	Urinary system	Kidney	Urinary system
sc_hs	Fetal-Kidney5.Interstitial cell_POSTN high	Interstitial cell	Interstitial cell	Kidney	Connective tissue cell	Urinary system	Kidney	Urinary system
sc_hs	Fetal-Kidney5.Loop of henle progenitor cell	Loop of henle progenitor cell	Loop of henle progenitor cell	Kidney	Epithelial cell	Urinary system	Kidney	Urinary system
sc_hs	Fetal-Kidney5.Neuron	Neuron	Neuron	Kidney	Nerve cell	Urinary system	Kidney	Urinary system
sc_hs	Fetal-Kidney5.Podocyte	Podocyte	Podocyte	Kidney	Endothelial cell	Urinary system	Kidney	Urinary system
sc_hs	Fetal-Kidney5.Proliferating cell_HMGB2 high	Proliferating cell	Proliferating cell	Kidney	Connective tissue cell	Urinary system	Kidney	Urinary system
sc_hs	Fetal-Kidney5.Proximal tubule progenitor cell	Proximal tubule progenitor cell	Proximal tubule progenitor cell	Kidney	Epithelial cell	Urinary system	Kidney	Urinary system
sc_hs	Fetal-Kidney6.Collecting duct cell	Collecting duct cell	Collecting duct cell	Kidney	Epithelial cell	Urinary system	Kidney	Urinary system
sc_hs	Fetal-Kidney6.Endothelial cell	Endothelial cell	Endothelial cell	Kidney	Endothelial cell	Urinary system	Kidney	Urinary system
sc_hs	Fetal-Kidney6.Interstitial cell_POSTN high	Interstitial cell	Interstitial cell	Kidney	Connective tissue cell	Urinary system	Kidney	Urinary system
sc_hs	Fetal-Kidney6.Loop of henle progenitor cell	Loop of henle progenitor cell	Loop of henle progenitor cell	Kidney	Epithelial cell	Urinary system	Kidney	Urinary system
sc_hs	Fetal-Kidney6.Macrophage	Macrophage	Macrophage	Kidney	Immune/Blood cell	Urinary system	Kidney	Urinary system
sc_hs	Fetal-Kidney6.Neuron	Neuron	Neuron	Kidney	Nerve cell	Urinary system	Kidney	Urinary system
sc_hs	Fetal-Kidney6.Podocyte	Podocyte	Podocyte	Kidney	Endothelial cell	Urinary system	Kidney	Urinary system
sc_hs	Fetal-Kidney6.Proliferating cell	Proliferating cell	Proliferating cell	Kidney	Connective tissue cell	Urinary system	Kidney	Urinary system
sc_hs	Fetal-Kidney6.Proximal tubule progenitor cell	Proximal tubule progenitor cell	Proximal tubule progenitor cell	Kidney	Epithelial cell	Urinary system	Kidney	Urinary system
sc_hs	Fetal-Liver1.Conventional dendritic cell	Conventional dendritic cell	Conventional dendritic cell	Liver	Immune/Blood cell	Digestive system	Liver	Digestive system
sc_hs	Fetal-Liver1.Dendritic cell	Dendritic cell	Dendritic cell	Liver	Immune/Blood cell	Digestive system	Liver	Digestive system
sc_hs	Fetal-Liver1.Erythroid cell_HBB high	Erythroid cell	Erythroid cell	Liver	Immune/Blood cell	Digestive system	Liver	Digestive system
sc_hs	Fetal-Liver1.Erythroid cell_HBM high	Erythroid cell	Erythroid cell	Liver	Immune/Blood cell	Digestive system	Liver	Digestive system
sc_hs	Fetal-Liver1.Erythroid progenitor cell_NPM1 high	Erythroid progenitor cell	Erythroid progenitor cell	Liver	Immune/Blood cell	Digestive system	Liver	Digestive system
sc_hs	Fetal-Liver1.Erythroid progenitor cell_REXO2 high	Erythroid progenitor cell	Erythroid progenitor cell	Liver	Immune/Blood cell	Digestive system	Liver	Digestive system
sc_hs	Fetal-Liver1.HSPC	HSPC	HSPC	Liver	Immune/Blood cell	Digestive system	Liver	Digestive system
sc_hs	Fetal-Liver1.Kupffer cell	Kupffer cell	Kupffer cell	Liver	Immune/Blood cell	Digestive system	Liver	Digestive system
sc_hs	Fetal-Liver1.Mast progenitor cell	Mast progenitor cell	Mast progenitor cell	Liver	Immune/Blood cell	Digestive system	Liver	Digestive system
sc_hs	Fetal-Liver1.Megakaryocyte/Erythtoid progenitor cell	Megakaryocyte/Erythtoid progenitor cell	Megakaryocyte/Erythroid progenitor cell	Liver	Immune/Blood cell	Digestive system	Liver	Digestive system
sc_hs	Fetal-Liver1.Monocyte	Monocyte	Monocyte	Liver	Immune/Blood cell	Digestive system	Liver	Digestive system
sc_hs	Fetal-Liver1.T cell	T cell	T cell	Liver	Immune/Blood cell	Digestive system	Liver	Digestive system
sc_hs	Fetal-Lung1.Airway smooth muscle cell	Airway smooth muscle cell	Airway smooth muscle cell	Lung	Muscle cell	Respiratory system	Lung	Respiratory system
sc_hs	Fetal-Lung1.CD8 T cell	CD8 T cell	CD8 T cell	Lung	Immune/Blood cell	Respiratory system	Lung	Respiratory system
sc_hs	Fetal-Lung1.Chondrocyte	Chondrocyte	Chondrocyte	Lung	Connective tissue cell	Respiratory system	Lung	Respiratory system
sc_hs	Fetal-Lung1.Distal progenitor cell	Distal progenitor cell	Distal progenitor cell	Lung	Epithelial cell	Respiratory system	Lung	Respiratory system
sc_hs	Fetal-Lung1.Endothelial cell_Col4A1 high	Endothelial cell	Endothelial cell	Lung	Endothelial cell	Respiratory system	Lung	Respiratory system
sc_hs	Fetal-Lung1.Endothelial cell_IGFBP3 high	Endothelial cell	Endothelial cell	Lung	Endothelial cell	Respiratory system	Lung	Respiratory system
sc_hs	Fetal-Lung1.Erythroid cell	Erythroid cell	Erythroid cell	Lung	Immune/Blood cell	Respiratory system	Lung	Respiratory system
sc_hs	Fetal-Lung1.Fibroblast	Fibroblast	Fibroblast	Lung	Connective tissue cell	Respiratory system	Lung	Respiratory system
sc_hs	Fetal-Lung1.Macrophage	Macrophage	Macrophage	Lung	Immune/Blood cell	Respiratory system	Lung	Respiratory system
sc_hs	Fetal-Lung1.Myofibroblast_ELN high	Myofibroblast	Myofibroblast	Lung	Connective tissue cell	Respiratory system	Lung	Respiratory system
sc_hs	Fetal-Lung1.Myofibroblast_TAGLN high	Myofibroblast	Myofibroblast	Lung	Connective tissue cell	Respiratory system	Lung	Respiratory system
sc_hs	Fetal-Lung1.NK cell	NK cell	NK cell	Lung	Immune/Blood cell	Respiratory system	Lung	Respiratory system
sc_hs	Fetal-Lung1.Neuron	Neuron	Neuron	Lung	Nerve cell	Respiratory system	Lung	Respiratory system
sc_hs	Fetal-Lung1.Pericyte	Pericyte	Pericyte	Lung	Endothelial cell	Respiratory system	Lung	Respiratory system
sc_hs	Fetal-Lung1.Proliferating T cell	Proliferating T cell	Proliferating T cell	Lung	Immune/Blood cell	Respiratory system	Lung	Respiratory system
sc_hs	Fetal-Lung1.Proliferating lung mesenchyme cell_HIST1H4C high	Proliferating lung mesenchyme cell	Proliferating lung mesenchyme cell	Lung	Connective tissue cell	Respiratory system	Lung	Respiratory system
sc_hs	Fetal-Lung1.Proliferating lung mesenchyme cell_UBE2C high	Proliferating lung mesenchyme cell	Proliferating lung mesenchyme cell	Lung	Connective tissue cell	Respiratory system	Lung	Respiratory system
sc_hs	Fetal-Lung1.Proximal progenitor cell	Proximal progenitor cell	Proximal progenitor cell	Lung	Epithelial cell	Respiratory system	Lung	Respiratory system
sc_hs	Fetal-Lung1.Smooth muscle cell_ACTG2 high	Smooth muscle cell	Smooth muscle cell	Lung	Muscle cell	Respiratory system	Lung	Respiratory system
sc_hs	Fetal-Lung2.Airway smooth muscle cell	Airway smooth muscle cell	Airway smooth muscle cell	Lung	Muscle cell	Respiratory system	Lung	Respiratory system
sc_hs	Fetal-Lung2.Chondrocyte	Chondrocyte	Chondrocyte	Lung	Connective tissue cell	Respiratory system	Lung	Respiratory system
sc_hs	Fetal-Lung2.Distal progenitor cell	Distal progenitor cell	Distal progenitor cell	Lung	Epithelial cell	Respiratory system	Lung	Respiratory system
sc_hs	Fetal-Lung2.Endothelial cell	Endothelial cell	Endothelial cell	Lung	Endothelial cell	Respiratory system	Lung	Respiratory system
sc_hs	Fetal-Lung2.Fibroblast	Fibroblast	Fibroblast	Lung	Connective tissue cell	Respiratory system	Lung	Respiratory system
sc_hs	Fetal-Lung2.Macrophage	Macrophage	Macrophage	Lung	Immune/Blood cell	Respiratory system	Lung	Respiratory system
sc_hs	Fetal-Lung2.Megakaryocyte/Erythtoid progenitor cell	Megakaryocyte/Erythtoid progenitor cell	Megakaryocyte/Erythroid progenitor cell	Lung	Immune/Blood cell	Respiratory system	Lung	Respiratory system
sc_hs	Fetal-Lung2.Pericyte	Pericyte	Pericyte	Lung	Endothelial cell	Respiratory system	Lung	Respiratory system
sc_hs	Fetal-Lung2.Proliferating cell	Proliferating cell	Proliferating cell	Lung	Connective tissue cell	Respiratory system	Lung	Respiratory system
sc_hs	Fetal-Lung2.Proliferating cell_KIAA0101 high	Proliferating cell	Proliferating cell	Lung	Connective tissue cell	Respiratory system	Lung	Respiratory system
sc_hs	Fetal-Lung2.Proliferating cell_UBE2C high	Proliferating cell	Proliferating cell	Lung	Connective tissue cell	Respiratory system	Lung	Respiratory system
sc_hs	Fetal-Lung2.Proximal progenitor cell_GRP high	Proximal progenitor cell	Proximal progenitor cell	Lung	Epithelial cell	Respiratory system	Lung	Respiratory system
sc_hs	Fetal-Lung2.Proximal progenitor cell_SCGB3A2 high	Proximal progenitor cell	Proximal progenitor cell	Lung	Epithelial cell	Respiratory system	Lung	Respiratory system
sc_hs	Fetal-Lung2.Smooth muscle cell	Smooth muscle cell	Smooth muscle cell	Lung	Muscle cell	Respiratory system	Lung	Respiratory system
sc_hs	Fetal-Lung2.T cell	T cell	T cell	Lung	Immune/Blood cell	Respiratory system	Lung	Respiratory system
sc_hs	Fetal-Male-Gonad1.Epithelial cell_CD24 high	Epithelial cell	Epithelial cell	Male-Gonad	Epithelial cell	Reproductive system (Male)	Other	Other
sc_hs	Fetal-Male-Gonad1.Epithelial cell_CYSTM1 high	Epithelial cell	Epithelial cell	Male-Gonad	Epithelial cell	Reproductive system (Male)	Other	Other
sc_hs	Fetal-Male-Gonad1.Fetal leydig cell	Fetal leydig cell	Fetal leydig cell	Male-Gonad	Connective tissue cell	Reproductive system (Male)	Other	Other
sc_hs	Fetal-Male-Gonad1.Fibroblast	Fibroblast	Fibroblast	Male-Gonad	Connective tissue cell	Reproductive system (Male)	Other	Other
sc_hs	Fetal-Male-Gonad1.Immature sertoli cell(Pre-Sertoli cell)	Immature sertoli cell(Pre-Sertoli cell)	Immature sertoli cell(Pre-Sertoli cell)	Male-Gonad	Epithelial cell	Reproductive system (Male)	Other	Other
sc_hs	Fetal-Male-Gonad1.Proliferating cell	Proliferating cell	Proliferating cell	Male-Gonad	Connective tissue cell	Reproductive system (Male)	Other	Other
sc_hs	Fetal-Male-Gonad1.Sertoli cell_DLK1 high	Sertoli cell	Sertoli cell	Male-Gonad	Epithelial cell	Reproductive system (Male)	Other	Other
sc_hs	Fetal-Male-Gonad1.Spermatocyte	Spermatocyte	Spermatocyte	Male-Gonad	Epithelial cell	Reproductive system (Male)	Other	Other
sc_hs	Fetal-Male-Gonad1.Vascular endothelial cell	Vascular endothelial cell	Vascular endothelial cell	Male-Gonad	Endothelial cell	Reproductive system (Male)	Other	Other
sc_hs	Fetal-Male-Gonad2.Epithelial cell_MT1L high	Epithelial cell	Epithelial cell	Male-Gonad	Epithelial cell	Reproductive system (Male)	Other	Other
sc_hs	Fetal-Male-Gonad2.Epithelial cell_NR4A2 high	Epithelial cell	Epithelial cell	Male-Gonad	Epithelial cell	Reproductive system (Male)	Other	Other
sc_hs	Fetal-Male-Gonad2.Epithelial progenitor cell	Epithelial progenitor cell	Epithelial progenitor cell	Male-Gonad	Epithelial cell	Reproductive system (Male)	Other	Other
sc_hs	Fetal-Male-Gonad2.Fibroblast_DCN high	Fibroblast	Fibroblast	Male-Gonad	Connective tissue cell	Reproductive system (Male)	Other	Other
sc_hs	Fetal-Male-Gonad2.Fibroblast_MGP high	Fibroblast	Fibroblast	Male-Gonad	Connective tissue cell	Reproductive system (Male)	Other	Other
sc_hs	Fetal-Male-Gonad2.Keratinocyte	Keratinocyte	Keratinocyte	Male-Gonad	Epithelial cell	Reproductive system (Male)	Other	Other
sc_hs	Fetal-Male-Gonad2.Macrophage	Macrophage	Macrophage	Male-Gonad	Immune/Blood cell	Reproductive system (Male)	Other	Other
sc_hs	Fetal-Male-Gonad2.Primordial germ cell	Primordial germ cell	Primordial germ cell	Male-Gonad	Connective tissue cell	Reproductive system (Male)	Other	Other
sc_hs	Fetal-Male-Gonad2.Proliferating cell	Proliferating cell	Proliferating cell	Male-Gonad	Connective tissue cell	Reproductive system (Male)	Other	Other
sc_hs	Fetal-Male-Gonad2.Proliferating stromal cell	Proliferating stromal cell	Proliferating stromal cell	Male-Gonad	Connective tissue cell	Reproductive system (Male)	Other	Other
sc_hs	Fetal-Male-Gonad2.Vascular endothelial cell	Vascular endothelial cell	Vascular endothelial cell	Male-Gonad	Endothelial cell	Reproductive system (Male)	Other	Other
sc_hs	Fetal-Pancreas1.B cell(Centrocyte)_IGLC2 high	B cell(Centrocyte)	B cell(Centrocyte)	Pancreas	Immune/Blood cell	Digestive system	Pancreas	Digestive system
sc_hs	Fetal-Pancreas1.B cell(Centrocyte)_IGLL1 high	B cell(Centrocyte)	B cell(Centrocyte)	Pancreas	Immune/Blood cell	Digestive system	Pancreas	Digestive system
sc_hs	Fetal-Pancreas1.Dendritic cell	Dendritic cell	Dendritic cell	Pancreas	Immune/Blood cell	Digestive system	Pancreas	Digestive system
sc_hs	Fetal-Pancreas1.Dendritic cell_CPVL high	Dendritic cell	Dendritic cell	Pancreas	Immune/Blood cell	Digestive system	Pancreas	Digestive system
sc_hs	Fetal-Pancreas1.Dendritic cell_LYZ high	Dendritic cell	Dendritic cell	Pancreas	Immune/Blood cell	Digestive system	Pancreas	Digestive system
sc_hs	Fetal-Pancreas1.Endothelial cell_A2M high	Endothelial cell	Endothelial cell	Pancreas	Endothelial cell	Digestive system	Pancreas	Digestive system
sc_hs	Fetal-Pancreas1.Endothelial cell_NTS high	Endothelial cell	Endothelial cell	Pancreas	Endothelial cell	Digestive system	Pancreas	Digestive system
sc_hs	Fetal-Pancreas1.Erythroid cell	Erythroid cell	Erythroid cell	Pancreas	Immune/Blood cell	Digestive system	Pancreas	Digestive system
sc_hs	Fetal-Pancreas1.Fibroblast	Fibroblast	Fibroblast	Pancreas	Connective tissue cell	Digestive system	Pancreas	Digestive system
sc_hs	Fetal-Pancreas1.Follicular dendritic cell	Follicular dendritic cell	Follicular dendritic cell	Pancreas	Immune/Blood cell	Digestive system	Pancreas	Digestive system
sc_hs	Fetal-Pancreas1.M1 Macrophage	M1 Macrophage	M1 Macrophage	Pancreas	Immune/Blood cell	Digestive system	Pancreas	Digestive system
sc_hs	Fetal-Pancreas1.M2 Macrophage	M2 Macrophage	M2 Macrophage	Pancreas	Immune/Blood cell	Digestive system	Pancreas	Digestive system
sc_hs	Fetal-Pancreas1.NK cell	NK cell	NK cell	Pancreas	Immune/Blood cell	Digestive system	Pancreas	Digestive system
sc_hs	Fetal-Pancreas1.Proliferating cell_FABP5 high	Proliferating cell	Proliferating cell	Pancreas	Connective tissue cell	Digestive system	Pancreas	Digestive system
sc_hs	Fetal-Pancreas1.Proliferating cell_HMGB2 high	Proliferating cell	Proliferating cell	Pancreas	Connective tissue cell	Digestive system	Pancreas	Digestive system
sc_hs	Fetal-Pancreas1.Smooth muscle cell	Smooth muscle cell	Smooth muscle cell	Pancreas	Muscle cell	Digestive system	Pancreas	Digestive system
sc_hs	Fetal-Pancreas2.Acinar cell_CLPS high	Acinar cell	Acinar cell	Pancreas	Epithelial cell	Digestive system	Pancreas	Digestive system
sc_hs	Fetal-Pancreas2.Acinar cell_CPA2 high	Acinar cell	Acinar cell	Pancreas	Epithelial cell	Digestive system	Pancreas	Digestive system
sc_hs	Fetal-Pancreas2.Arterial endothelial cell	Arterial endothelial cell	Arterial endothelial cell	Pancreas	Endothelial cell	Digestive system	Pancreas	Digestive system
sc_hs	Fetal-Pancreas2.Endocrine cell	Endocrine cell	Endocrine cell	Pancreas	Epithelial cell	Digestive system	Pancreas	Digestive system
sc_hs	Fetal-Pancreas2.Erythroid cell	Erythroid cell	Erythroid cell	Pancreas	Immune/Blood cell	Digestive system	Pancreas	Digestive system
sc_hs	Fetal-Pancreas2.Fibroblast_COL1A1 high	Fibroblast	Fibroblast	Pancreas	Connective tissue cell	Digestive system	Pancreas	Digestive system
sc_hs	Fetal-Pancreas2.Lymphatic endothelial cell_NTS high	Lymphatic endothelial cell	Lymphatic endothelial cell	Pancreas	Endothelial cell	Digestive system	Pancreas	Digestive system
sc_hs	Fetal-Pancreas2.Macrophage	Macrophage	Macrophage	Pancreas	Immune/Blood cell	Digestive system	Pancreas	Digestive system
sc_hs	Fetal-Pancreas2.Neuron_GAP43 high	Neuron	Neuron	Pancreas	Nerve cell	Digestive system	Pancreas	Digestive system
sc_hs	Fetal-Pancreas2.Neuron_PLP1 high	Neuron	Neuron	Pancreas	Nerve cell	Digestive system	Pancreas	Digestive system
sc_hs	Fetal-Pancreas2.Proliferating cell	Proliferating cell	Proliferating cell	Pancreas	Connective tissue cell	Digestive system	Pancreas	Digestive system
sc_hs	Fetal-Pancreas2.Proliferating fibroblast	Proliferating fibroblast	Proliferating fibroblast	Pancreas	Connective tissue cell	Digestive system	Pancreas	Digestive system
sc_hs	Fetal-Pancreas2.Smooth muscle cell	Smooth muscle cell	Smooth muscle cell	Pancreas	Muscle cell	Digestive system	Pancreas	Digestive system
sc_hs	Fetal-Pancreas2.Stromal cell	Stromal cell	Stromal cell	Pancreas	Connective tissue cell	Digestive system	Pancreas	Digestive system
sc_hs	Fetal-Pancreas2.T cell	T cell	T cell	Pancreas	Immune/Blood cell	Digestive system	Pancreas	Digestive system
sc_hs	Fetal-Pancreas2.Vascular endothelial cell_A2M high	Vascular endothelial cell	Vascular endothelial cell	Pancreas	Endothelial cell	Digestive system	Pancreas	Digestive system
sc_hs	Fetal-Pancreas3.Acinar cell_CPA2 high	Acinar cell	Acinar cell	Pancreas	Epithelial cell	Digestive system	Pancreas	Digestive system
sc_hs	Fetal-Pancreas3.Dendritic cell_CPVL high	Dendritic cell	Dendritic cell	Pancreas	Immune/Blood cell	Digestive system	Pancreas	Digestive system
sc_hs	Fetal-Pancreas3.Dendritic cell_HLA-DRA high	Dendritic cell	Dendritic cell	Pancreas	Immune/Blood cell	Digestive system	Pancreas	Digestive system
sc_hs	Fetal-Pancreas3.Endocrine cell	Endocrine cell	Endocrine cell	Pancreas	Epithelial cell	Digestive system	Pancreas	Digestive system
sc_hs	Fetal-Pancreas3.Endothelial cell_APLNR high	Endothelial cell	Endothelial cell	Pancreas	Endothelial cell	Digestive system	Pancreas	Digestive system
sc_hs	Fetal-Pancreas3.Endothelial cell_IGFBP3 high	Endothelial cell	Endothelial cell	Pancreas	Endothelial cell	Digestive system	Pancreas	Digestive system
sc_hs	Fetal-Pancreas3.Endothelial cell_PLVAP high	Endothelial cell	Endothelial cell	Pancreas	Endothelial cell	Digestive system	Pancreas	Digestive system
sc_hs	Fetal-Pancreas3.Erythroid cell_AHSP high	Erythroid cell	Erythroid cell	Pancreas	Immune/Blood cell	Digestive system	Pancreas	Digestive system
sc_hs	Fetal-Pancreas3.Erythroid cell_HBA1 high	Erythroid cell	Erythroid cell	Pancreas	Immune/Blood cell	Digestive system	Pancreas	Digestive system
sc_hs	Fetal-Pancreas3.Fibroblast	Fibroblast	Fibroblast	Pancreas	Connective tissue cell	Digestive system	Pancreas	Digestive system
sc_hs	Fetal-Pancreas3.Follicular dendritic cell	Follicular dendritic cell	Follicular dendritic cell	Pancreas	Immune/Blood cell	Digestive system	Pancreas	Digestive system
sc_hs	Fetal-Pancreas3.Lymphatic endothelial cell	Lymphatic endothelial cell	Lymphatic endothelial cell	Pancreas	Endothelial cell	Digestive system	Pancreas	Digestive system
sc_hs	Fetal-Pancreas3.Macrophage	Macrophage	Macrophage	Pancreas	Immune/Blood cell	Digestive system	Pancreas	Digestive system
sc_hs	Fetal-Pancreas3.Mast cell	Mast cell	Mast cell	Pancreas	Immune/Blood cell	Digestive system	Pancreas	Digestive system
sc_hs	Fetal-Pancreas3.NK cell	NK cell	NK cell	Pancreas	Immune/Blood cell	Digestive system	Pancreas	Digestive system
sc_hs	Fetal-Pancreas3.Neuron	Neuron	Neuron	Pancreas	Nerve cell	Digestive system	Pancreas	Digestive system
sc_hs	Fetal-Pancreas3.Proliferating cell	Proliferating cell	Proliferating cell	Pancreas	Connective tissue cell	Digestive system	Pancreas	Digestive system
sc_hs	Fetal-Pancreas3.Smooth muscle cell	Smooth muscle cell	Smooth muscle cell	Pancreas	Muscle cell	Digestive system	Pancreas	Digestive system
sc_hs	Fetal-Pancreas3.T cell	T cell	T cell	Pancreas	Immune/Blood cell	Digestive system	Pancreas	Digestive system
sc_hs	Fetal-Rib2.Chondrocyte_CYTL1 high	Chondrocyte	Chondrocyte	Rib	Connective tissue cell	Skeletal system	Skeletal system	Skeletal system
sc_hs	Fetal-Rib2.Endothelial cell	Endothelial cell	Endothelial cell	Rib	Endothelial cell	Skeletal system	Skeletal system	Skeletal system
sc_hs	Fetal-Rib2.Erythroid cell	Erythroid cell	Erythroid cell	Rib	Immune/Blood cell	Skeletal system	Skeletal system	Skeletal system
sc_hs	Fetal-Rib2.Hypertrophic chondrocyte	Hypertrophic chondrocyte	Hypertrophic chondrocyte	Rib	Connective tissue cell	Skeletal system	Skeletal system	Skeletal system
sc_hs	Fetal-Rib2.Proliferating cell	Proliferating cell	Proliferating cell	Rib	Connective tissue cell	Skeletal system	Skeletal system	Skeletal system
sc_hs	Fetal-Rib2.Stromal cell	Stromal cell	Stromal cell	Rib	Connective tissue cell	Skeletal system	Skeletal system	Skeletal system
sc_hs	Fetal-Rib3.Chondrocyte_CYTL1 high	Chondrocyte	Chondrocyte	Rib	Connective tissue cell	Skeletal system	Skeletal system	Skeletal system
sc_hs	Fetal-Rib3.Chondrocyte_PANX3 high	Chondrocyte	Chondrocyte	Rib	Connective tissue cell	Skeletal system	Skeletal system	Skeletal system
sc_hs	Fetal-Rib3.Endothelial cell	Endothelial cell	Endothelial cell	Rib	Endothelial cell	Skeletal system	Skeletal system	Skeletal system
sc_hs	Fetal-Rib3.Erythroid cell	Erythroid cell	Erythroid cell	Rib	Immune/Blood cell	Skeletal system	Skeletal system	Skeletal system
sc_hs	Fetal-Rib3.Hypertrophic chondrocyte	Hypertrophic chondrocyte	Hypertrophic chondrocyte	Rib	Connective tissue cell	Skeletal system	Skeletal system	Skeletal system
sc_hs	Fetal-Rib3.Osteoblast_IBSP high	Osteoblast	Osteoblast	Rib	Connective tissue cell	Skeletal system	Skeletal system	Skeletal system
sc_hs	Fetal-Rib3.Osteoclast_ACP5 high	Osteoclast	Osteoclast	Rib	Connective tissue cell	Skeletal system	Skeletal system	Skeletal system
sc_hs	Fetal-Rib3.Proliferating cell	Proliferating cell	Proliferating cell	Rib	Connective tissue cell	Skeletal system	Skeletal system	Skeletal system
sc_hs	Fetal-Rib3.Stromal cell	Stromal cell	Stromal cell	Rib	Connective tissue cell	Skeletal system	Skeletal system	Skeletal system
sc_hs	Fetal-Rib3.Tendon cell_GCG high	Tendon cell	Tendon cell	Rib	Muscle cell	Skeletal system	Skeletal system	Skeletal system
sc_hs	Fetal-Skin2.Dermis fibroblast	Dermis fibroblast	Dermis fibroblast	Skin	Connective tissue cell	Integumentary system	Skin	Integumentary system
sc_hs	Fetal-Skin2.Erythroid cell_AHSP high	Erythroid cell	Erythroid cell	Skin	Immune/Blood cell	Integumentary system	Skin	Integumentary system
sc_hs	Fetal-Skin2.Fibroblast_COL5A2 high	Fibroblast	Fibroblast	Skin	Connective tissue cell	Integumentary system	Skin	Integumentary system
sc_hs	Fetal-Skin2.Fibroblast_SFPR4 high	Fibroblast	Fibroblast	Skin	Connective tissue cell	Integumentary system	Skin	Integumentary system
sc_hs	Fetal-Skin2.Keratinocyte	Keratinocyte	Keratinocyte	Skin	Epithelial cell	Integumentary system	Skin	Integumentary system
sc_hs	Fetal-Skin2.Lymphatic endothelial cell_CCL21 high	Lymphatic endothelial cell	Lymphatic endothelial cell	Skin	Endothelial cell	Integumentary system	Skin	Integumentary system
sc_hs	Fetal-Skin2.M2 Macrophage	M2 Macrophage	M2 Macrophage	Skin	Immune/Blood cell	Integumentary system	Skin	Integumentary system
sc_hs	Fetal-Skin2.Mast cell	Mast cell	Mast cell	Skin	Immune/Blood cell	Integumentary system	Skin	Integumentary system
sc_hs	Fetal-Skin2.Melanocyte	Melanocyte	Melanocyte	Skin	Epithelial cell	Integumentary system	Skin	Integumentary system
sc_hs	Fetal-Skin2.Osteoblast	Osteoblast	Osteoblast	Skin	Connective tissue cell	Integumentary system	Skin	Integumentary system
sc_hs	Fetal-Skin2.Proliferating cell	Proliferating cell	Proliferating cell	Skin	Connective tissue cell	Integumentary system	Skin	Integumentary system
sc_hs	Fetal-Skin2.Smooth muscle cell	Smooth muscle cell	Smooth muscle cell	Skin	Muscle cell	Integumentary system	Skin	Integumentary system
sc_hs	Fetal-Skin2.Vascular endothelial cell_SELE high	Vascular endothelial cell	Vascular endothelial cell	Skin	Endothelial cell	Integumentary system	Skin	Integumentary system
sc_hs	Fetal-Skin3.Dermis fibroblast	Dermis fibroblast	Dermis fibroblast	Skin	Connective tissue cell	Integumentary system	Skin	Integumentary system
sc_hs	Fetal-Skin3.Erythroid cell_AHSP high	Erythroid cell	Erythroid cell	Skin	Immune/Blood cell	Integumentary system	Skin	Integumentary system
sc_hs	Fetal-Skin3.Fibroblast_EFEMP1 high	Fibroblast	Fibroblast	Skin	Connective tissue cell	Integumentary system	Skin	Integumentary system
sc_hs	Fetal-Skin3.Fibroblast_SFPR4 high	Fibroblast	Fibroblast	Skin	Connective tissue cell	Integumentary system	Skin	Integumentary system
sc_hs	Fetal-Skin3.Macrophage	Macrophage	Macrophage	Skin	Immune/Blood cell	Integumentary system	Skin	Integumentary system
sc_hs	Fetal-Skin3.Melanocyte_MLANA high	Melanocyte	Melanocyte	Skin	Epithelial cell	Integumentary system	Skin	Integumentary system
sc_hs	Fetal-Skin3.Osteoblast	Osteoblast	Osteoblast	Skin	Connective tissue cell	Integumentary system	Skin	Integumentary system
sc_hs	Fetal-Skin3.Proliferating cell	Proliferating cell	Proliferating cell	Skin	Connective tissue cell	Integumentary system	Skin	Integumentary system
sc_hs	Fetal-Spinal-Cord1.Chondrocyte	Chondrocyte	Chondrocyte	Spinal-Cord	Connective tissue cell	Nervous system	Spinal cord	Nervous system
sc_hs	Fetal-Spinal-Cord1.Dendritic cell	Dendritic cell	Dendritic cell	Spinal-Cord	Immune/Blood cell	Nervous system	Spinal cord	Nervous system
sc_hs	Fetal-Spinal-Cord1.Erythroid cell_HBB_high	Erythroid cell	Erythroid cell	Spinal-Cord	Immune/Blood cell	Nervous system	Spinal cord	Nervous system
sc_hs	Fetal-Spinal-Cord1.Erythroid cell_HBZ_high	Erythroid cell	Erythroid cell	Spinal-Cord	Immune/Blood cell	Nervous system	Spinal cord	Nervous system
sc_hs	Fetal-Spinal-Cord1.Erythroid progenitor cell	Erythroid progenitor cell	Erythroid progenitor cell	Spinal-Cord	Immune/Blood cell	Nervous system	Spinal cord	Nervous system
sc_hs	Fetal-Spinal-Cord1.Fibroblast_IBSP_high	Fibroblast	Fibroblast	Spinal-Cord	Connective tissue cell	Nervous system	Spinal cord	Nervous system
sc_hs	Fetal-Spinal-Cord1.Fibroblast_MGP_high	Fibroblast	Fibroblast	Spinal-Cord	Connective tissue cell	Nervous system	Spinal cord	Nervous system
sc_hs	Fetal-Spinal-Cord1.M1 Macrophage_CCL2_high	M1 Macrophage	M1 Macrophage	Spinal-Cord	Immune/Blood cell	Nervous system	Spinal cord	Nervous system
sc_hs	Fetal-Spinal-Cord1.M1 Macrophage_CXCL8_high	M1 Macrophage	M1 Macrophage	Spinal-Cord	Immune/Blood cell	Nervous system	Spinal cord	Nervous system
sc_hs	Fetal-Spinal-Cord1.M2 Macrophage	M2 Macrophage	M2 Macrophage	Spinal-Cord	Immune/Blood cell	Nervous system	Spinal cord	Nervous system
sc_hs	Fetal-Spinal-Cord1.Motor neuron	Motor neuron	Motor neuron	Spinal-Cord	Nerve cell	Nervous system	Spinal cord	Nervous system
sc_hs	Fetal-Spinal-Cord1.Myelinating oligodendrocyte	Myelinating oligodendrocyte	Myelinating oligodendrocyte	Spinal-Cord	Nerve cell	Nervous system	Spinal cord	Nervous system
sc_hs	Fetal-Spinal-Cord1.NK cell	NK cell	NK cell	Spinal-Cord	Immune/Blood cell	Nervous system	Spinal cord	Nervous system
sc_hs	Fetal-Spinal-Cord1.Neuroendocrine cell	Neuroendocrine cell	Neuroendocrine cell	Spinal-Cord	Epithelial cell	Nervous system	Spinal cord	Nervous system
sc_hs	Fetal-Spinal-Cord1.Neuron_TMEM233 high	Neuron	Neuron	Spinal-Cord	Nerve cell	Nervous system	Spinal cord	Nervous system
sc_hs	Fetal-Spinal-Cord1.Osteoclast	Osteoclast	Osteoclast	Spinal-Cord	Connective tissue cell	Nervous system	Spinal cord	Nervous system
sc_hs	Fetal-Spinal-Cord1.Stromal cell_PTGDS_high	Stromal cell	Stromal cell	Spinal-Cord	Connective tissue cell	Nervous system	Spinal cord	Nervous system
sc_hs	Fetal-Spinal-Cord1.Sympathetic neuron	Sympathetic neuron	Sympathetic neuron	Spinal-Cord	Nerve cell	Nervous system	Spinal cord	Nervous system
sc_hs	Fetal-Spinal-Cord1.Vascular endothelial cell	Vascular endothelial cell	Vascular endothelial cell	Spinal-Cord	Endothelial cell	Nervous system	Spinal cord	Nervous system
sc_hs	Fetal-Stomach1.Antigen presenting cell	Antigen presenting cell	Antigen presenting cell	Stomach	Immune/Blood cell	Digestive system	Stomach	Digestive system
sc_hs	Fetal-Stomach1.Arterial endothelial cell	Arterial endothelial cell	Arterial endothelial cell	Stomach	Endothelial cell	Digestive system	Stomach	Digestive system
sc_hs	Fetal-Stomach1.Endothelial cell	Endothelial cell	Endothelial cell	Stomach	Endothelial cell	Digestive system	Stomach	Digestive system
sc_hs	Fetal-Stomach1.Epithelial cell_FABP1 high	Epithelial cell	Epithelial cell	Stomach	Epithelial cell	Digestive system	Stomach	Digestive system
sc_hs	Fetal-Stomach1.Epithelial cell_IGFBP5 high	Epithelial cell	Epithelial cell	Stomach	Epithelial cell	Digestive system	Stomach	Digestive system
sc_hs	Fetal-Stomach1.Erythroid cell	Erythroid cell	Erythroid cell	Stomach	Immune/Blood cell	Digestive system	Stomach	Digestive system
sc_hs	Fetal-Stomach1.Neuron	Neuron	Neuron	Stomach	Nerve cell	Digestive system	Stomach	Digestive system
sc_hs	Fetal-Stomach1.Pit cell	Pit cell	Pit cell	Stomach	Epithelial cell	Digestive system	Stomach	Digestive system
sc_hs	Fetal-Stomach1.Stromal cell	Stromal cell	Stromal cell	Stomach	Connective tissue cell	Digestive system	Stomach	Digestive system
sc_hs	Fetal-Stomach2.Dendritic cell	Dendritic cell	Dendritic cell	Stomach	Immune/Blood cell	Digestive system	Stomach	Digestive system
sc_hs	Fetal-Stomach2.Endothelial cell_CCL21 high	Endothelial cell	Endothelial cell	Stomach	Endothelial cell	Digestive system	Stomach	Digestive system
sc_hs	Fetal-Stomach2.Endothelial cell_TM4SF1 high	Endothelial cell	Endothelial cell	Stomach	Endothelial cell	Digestive system	Stomach	Digestive system
sc_hs	Fetal-Stomach2.Enterocyte	Enterocyte	Enterocyte	Stomach	Epithelial cell	Digestive system	Stomach	Digestive system
sc_hs	Fetal-Stomach2.Epithelial cell	Epithelial cell	Epithelial cell	Stomach	Epithelial cell	Digestive system	Stomach	Digestive system
sc_hs	Fetal-Stomach2.Fibroblast	Fibroblast	Fibroblast	Stomach	Connective tissue cell	Digestive system	Stomach	Digestive system
sc_hs	Fetal-Stomach2.Fibroblast_FBLN1 high	Fibroblast	Fibroblast	Stomach	Connective tissue cell	Digestive system	Stomach	Digestive system
sc_hs	Fetal-Stomach2.Fibroblast_ZFAND2A high	Fibroblast	Fibroblast	Stomach	Connective tissue cell	Digestive system	Stomach	Digestive system
sc_hs	Fetal-Stomach2.Macrophage	Macrophage	Macrophage	Stomach	Immune/Blood cell	Digestive system	Stomach	Digestive system
sc_hs	Fetal-Stomach2.Neuron_LINC00682 HIGH	Neuron	Neuron	Stomach	Nerve cell	Digestive system	Stomach	Digestive system
sc_hs	Fetal-Stomach2.Neuron_PENK high	Neuron	Neuron	Stomach	Nerve cell	Digestive system	Stomach	Digestive system
sc_hs	Fetal-Stomach2.Neuron_S100B high	Neuron	Neuron	Stomach	Nerve cell	Digestive system	Stomach	Digestive system
sc_hs	Fetal-Stomach2.Pit cell	Pit cell	Pit cell	Stomach	Epithelial cell	Digestive system	Stomach	Digestive system
sc_hs	Fetal-Stomach2.Proliferating cell	Proliferating cell	Proliferating cell	Stomach	Connective tissue cell	Digestive system	Stomach	Digestive system
sc_hs	Fetal-Stomach2.Proliferating cell_C7 high	Proliferating cell	Proliferating cell	Stomach	Connective tissue cell	Digestive system	Stomach	Digestive system
sc_hs	Fetal-Stomach2.Smooth muscle cell	Smooth muscle cell	Smooth muscle cell	Stomach	Muscle cell	Digestive system	Stomach	Digestive system
sc_hs	Fetal-Stomach2.Stromal cell	Stromal cell	Stromal cell	Stomach	Connective tissue cell	Digestive system	Stomach	Digestive system
sc_hs	Fetal-Stomach2.T cell	T cell	T cell	Stomach	Immune/Blood cell	Digestive system	Stomach	Digestive system
sc_hs	Fetal-Thymus1.Activated T cell	Activated T cell	Activated T cell	Thymus	Immune/Blood cell	Immune/Blood system	Immune system	Immune/Blood system
sc_hs	Fetal-Thymus1.Conventional dendritic cell	Conventional dendritic cell	Conventional dendritic cell	Thymus	Immune/Blood cell	Immune/Blood system	Immune system	Immune/Blood system
sc_hs	Fetal-Thymus1.Dendritic cell	Dendritic cell	Dendritic cell	Thymus	Immune/Blood cell	Immune/Blood system	Immune system	Immune/Blood system
sc_hs	Fetal-Thymus1.Erythroid cell_AHSP high	Erythroid cell	Erythroid cell	Thymus	Immune/Blood cell	Immune/Blood system	Immune system	Immune/Blood system
sc_hs	Fetal-Thymus1.Erythroid cell_HBB high	Erythroid cell	Erythroid cell	Thymus	Immune/Blood cell	Immune/Blood system	Immune system	Immune/Blood system
sc_hs	Fetal-Thymus1.Mast cell	Mast cell	Mast cell	Thymus	Immune/Blood cell	Immune/Blood system	Immune system	Immune/Blood system
sc_hs	Fetal-Thymus1.Proliferating T cell	Proliferating T cell	Proliferating T cell	Thymus	Immune/Blood cell	Immune/Blood system	Immune system	Immune/Blood system
sc_hs	Fetal-Thymus1.T cell	T cell	T cell	Thymus	Immune/Blood cell	Immune/Blood system	Immune system	Immune/Blood system
sc_hs	Fetal-Thymus2.Activated T cell	Activated T cell	Activated T cell	Thymus	Immune/Blood cell	Immune/Blood system	Immune system	Immune/Blood system
sc_hs	Fetal-Thymus2.Erythroid cell_AHSP high	Erythroid cell	Erythroid cell	Thymus	Immune/Blood cell	Immune/Blood system	Immune system	Immune/Blood system
sc_hs	Fetal-Thymus2.Erythroid cell_HBB high	Erythroid cell	Erythroid cell	Thymus	Immune/Blood cell	Immune/Blood system	Immune system	Immune/Blood system
sc_hs	Neonatal-Adrenal-Gland1.Dendritic cell	Dendritic cell	Dendritic cell	Adrenal-Gland	Immune/Blood cell	Endocrine system	Adrenal Gland	Endocrine system
sc_hs	Neonatal-Adrenal-Gland1.Endothelial cell_ESAM high	Endothelial cell	Endothelial cell	Adrenal-Gland	Endothelial cell	Endocrine system	Adrenal Gland	Endocrine system
sc_hs	Neonatal-Adrenal-Gland1.Endothelial cell_IGFBP5 high	Endothelial cell	Endothelial cell	Adrenal-Gland	Endothelial cell	Endocrine system	Adrenal Gland	Endocrine system
sc_hs	Neonatal-Adrenal-Gland1.Erythroid cell	Erythroid cell	Erythroid cell	Adrenal-Gland	Immune/Blood cell	Endocrine system	Adrenal Gland	Endocrine system
sc_hs	Neonatal-Adrenal-Gland1.Macrophage_C1QB high	Macrophage	Macrophage	Adrenal-Gland	Immune/Blood cell	Endocrine system	Adrenal Gland	Endocrine system
sc_hs	Neonatal-Adrenal-Gland1.Macrophage_FABP5 high	Macrophage	Macrophage	Adrenal-Gland	Immune/Blood cell	Endocrine system	Adrenal Gland	Endocrine system
sc_hs	Neonatal-Adrenal-Gland1.Proliferating cell	Proliferating cell	Proliferating cell	Adrenal-Gland	Connective tissue cell	Endocrine system	Adrenal Gland	Endocrine system
sc_hs	Neonatal-Adrenal-Gland1.Stromal cell	Stromal cell	Stromal cell	Adrenal-Gland	Connective tissue cell	Endocrine system	Adrenal Gland	Endocrine system
sc_hs	Neonatal-Adrenal-Gland1.T cell	T cell	T cell	Adrenal-Gland	Immune/Blood cell	Endocrine system	Adrenal Gland	Endocrine system
sc_hs	Neonatal-Adrenal-Gland1.Zona fasciculata cell_CYP11B2 high	Zona fasciculata cell	Zona fasciculata cell	Adrenal-Gland	Epithelial cell	Endocrine system	Adrenal Gland	Endocrine system
sc_hs	Neonatal-Adrenal-Gland1.Zona fasciculata cell_GSTA1 high	Zona fasciculata cell	Zona fasciculata cell	Adrenal-Gland	Epithelial cell	Endocrine system	Adrenal Gland	Endocrine system
sc_hs	Neonatal-Adrenal-Gland1.Zona fasciculata cell_HSD3B2 high	Zona fasciculata cell	Zona fasciculata cell	Adrenal-Gland	Epithelial cell	Endocrine system	Adrenal Gland	Endocrine system
sc_hs	Placenta1.Cytotrophoblast	Cytotrophoblast	Cytotrophoblast	Placenta1	Other	Embryo	Placenta	Other
sc_hs	Placenta1.Dendritic cell	Dendritic cell	Dendritic cell	Placenta1	Immune/Blood cell	Embryo	Placenta	Other
sc_hs	Placenta1.Endothelial cell	Endothelial cell	Endothelial cell	Placenta1	Endothelial cell	Embryo	Placenta	Other
sc_hs	Placenta1.Epithelial cell	Epithelial cell	Epithelial cell	Placenta1	Epithelial cell	Embryo	Placenta	Other
sc_hs	Placenta1.Erythroid cell_AHSP high	Erythroid cell_AHSP high	Erythroid cell	Placenta1	Immune/Blood cell	Embryo	Placenta	Other
sc_hs	Placenta1.Erythroid cell_HBE1 high	Erythroid cell_HBE1 high	Erythroid cell	Placenta1	Immune/Blood cell	Embryo	Placenta	Other
sc_hs	Placenta1.Hofbauer cell	Hofbauer cell	Hofbauer cell	Placenta1	Immune/Blood cell	Embryo	Placenta	Other
sc_hs	Placenta1.Macrophage	Macrophage	Macrophage	Placenta1	Immune/Blood cell	Embryo	Placenta	Other
sc_hs	Placenta1.Proliferating cell	Proliferating cell	Proliferating cell	Placenta1	Other	Embryo	Placenta	Other
sc_hs	Placenta1.Smooth muscle cell	Smooth muscle cell	Smooth muscle cell	Placenta1	Muscle cell	Embryo	Placenta	Other
sc_hs	Placenta1.Stromal cell_LOX high	Stromal cell_LOX high	Stromal cell	Placenta1	Connective tissue cell	Embryo	Placenta	Other
sc_hs	Placenta1.Stromal cell_SFRP2 high	Stromal cell_SFRP2 high	Stromal cell	Placenta1	Connective tissue cell	Embryo	Placenta	Other
sc_hs	SRA550660_SRS2089635.NK cells	NK cells	NK cell	Peripheral blood mononuclear cells	Immune/Blood cell	Immune/Blood system	Blood	Immune/Blood system
sc_hs	SRA550660_SRS2089636.T cells	T cells	T cell	Peripheral blood mononuclear cells	Immune/Blood cell	Immune/Blood system	Blood	Immune/Blood system
sc_hs	SRA550660_SRS2089637.B cells	B cells	B cell	Peripheral blood mononuclear cells	Immune/Blood cell	Immune/Blood system	Blood	Immune/Blood system
sc_hs	SRA550660_SRS2089637.Dendritic cells	Dendritic cells	Dendritic cell	Peripheral blood mononuclear cells	Immune/Blood cell	Immune/Blood system	Blood	Immune/Blood system
sc_hs	SRA550660_SRS2089637.Erythroid-like and erythroid precursor cells	Erythroid-like and erythroid precursor cells	Erythroid-like and erythroid precursor cell	Peripheral blood mononuclear cells	Immune/Blood cell	Immune/Blood system	Blood	Immune/Blood system
sc_hs	SRA550660_SRS2089637.Gamma delta T cells	Gamma delta T cells	Gamma delta T cell	Peripheral blood mononuclear cells	Immune/Blood cell	Immune/Blood system	Blood	Immune/Blood system
sc_hs	SRA550660_SRS2089637.Langerhans cells	Langerhans cells	Langerhans cell	Peripheral blood mononuclear cells	Immune/Blood cell	Immune/Blood system	Blood	Immune/Blood system
sc_hs	SRA550660_SRS2089637.Platelets	Platelets	Platelets	Peripheral blood mononuclear cells	Immune/Blood cell	Immune/Blood system	Blood	Immune/Blood system
sc_hs	SRA550660_SRS2089637.T cells	T cells	T cell	Peripheral blood mononuclear cells	Immune/Blood cell	Immune/Blood system	Blood	Immune/Blood system
sc_hs	SRA550660_SRS2089637.T cells naive	T cells naive	T cells naive	Peripheral blood mononuclear cells	Immune/Blood cell	Immune/Blood system	Blood	Immune/Blood system
sc_hs	SRA550660_SRS2089638.Dendritic cells	Dendritic cells	Dendritic cell	Peripheral blood mononuclear cells	Immune/Blood cell	Immune/Blood system	Blood	Immune/Blood system
sc_hs	SRA550660_SRS2089638.Gamma delta T cells	Gamma delta T cells	Gamma delta T cell	Peripheral blood mononuclear cells	Immune/Blood cell	Immune/Blood system	Blood	Immune/Blood system
sc_hs	SRA550660_SRS2089638.Plasmacytoid dendritic cells	Plasmacytoid dendritic cells	Plasmacytoid dendritic cell	Peripheral blood mononuclear cells	Immune/Blood cell	Immune/Blood system	Blood	Immune/Blood system
sc_hs	SRA550660_SRS2089639.Erythroid-like and erythroid precursor cells	Erythroid-like and erythroid precursor cells	Erythroid-like and erythroid precursor cell	Peripheral blood mononuclear cells	Immune/Blood cell	Immune/Blood system	Blood	Immune/Blood system
sc_hs	SRA550660_SRS2089639.Gamma delta T cells	Gamma delta T cells	Gamma delta T cell	Peripheral blood mononuclear cells	Immune/Blood cell	Immune/Blood system	Blood	Immune/Blood system
sc_hs	SRA550660_SRS2089639.Monocytes	Monocytes	Monocyte	Peripheral blood mononuclear cells	Immune/Blood cell	Immune/Blood system	Blood	Immune/Blood system
sc_hs	SRA594999_SRS2397417.Basal cells	Basal cells	Basal cell	Umbilical vein endothelial cells	Epithelial cell	Immune/Blood system	Endothelial cells	Cardiovascular system
sc_hs	SRA594999_SRS2397417.Endothelial cells	Endothelial cells	Endothelial cell	Umbilical vein endothelial cells	Endothelial cell	Immune/Blood system	Endothelial cells	Cardiovascular system
sc_hs	SRA594999_SRS2397418.Basal cells	Basal cells	Basal cell	Umbilical vein endothelial cells	Epithelial cell	Immune/Blood system	Endothelial cells	Cardiovascular system
sc_hs	SRA594999_SRS2397418.Endothelial cells	Endothelial cells	Endothelial cell	Umbilical vein endothelial cells	Endothelial cell	Immune/Blood system	Endothelial cells	Cardiovascular system
sc_hs	SRA598936_SRS2428405.Dendritic cells	Dendritic cells	Dendritic cell	Kidney cortex	Immune/Blood cell	Respiratory system	Kidney	Urinary system
sc_hs	SRA598936_SRS2428405.Erythroid-like and erythroid precursor cells	Erythroid-like and erythroid precursor cells	Erythroid-like and erythroid precursor cell	Kidney cortex	Immune/Blood cell	Respiratory system	Kidney	Urinary system
sc_hs	SRA605365_SRS2492922.Basal cells	Basal cells	Basal cell	Nasal airway epithelium	Epithelial cell	Respiratory system	Lung	Respiratory system
sc_hs	SRA605365_SRS2492922.Ependymal cells	Ependymal cells	Ependymal cell	Nasal airway epithelium	Nerve cell	Respiratory system	Lung	Respiratory system
sc_hs	SRA605365_SRS2492922.Keratinocytes	Keratinocytes	Keratinocyte	Nasal airway epithelium	Epithelial cell	Respiratory system	Lung	Respiratory system
sc_hs	SRA605365_SRS2492922.Luminal epithelial cells	Luminal epithelial cells	Luminal epithelial cell	Nasal airway epithelium	Epithelial cell	Respiratory system	Lung	Respiratory system
sc_hs	SRA605557_SRS2493625.Dendritic cells	Dendritic cells	Dendritic cell	Cd14+ monocytes	Immune/Blood cell	Immune/Blood system	Immune cell	Immune/Blood system
sc_hs	SRA605557_SRS2493625.Monocytes	Monocytes	Monocyte	Cd14+ monocytes	Immune/Blood cell	Immune/Blood system	Immune cell	Immune/Blood system
sc_hs	SRA605557_SRS2493626.Dendritic cells	Dendritic cells	Dendritic cell	Cd14+ monocytes	Immune/Blood cell	Immune/Blood system	Immune cell	Immune/Blood system
sc_hs	SRA605557_SRS2493626.Monocytes	Monocytes	Monocyte	Cd14+ monocytes	Immune/Blood cell	Immune/Blood system	Immune cell	Immune/Blood system
sc_hs	SRA608611_SRS2517316.Basal cells	Basal cells	Basal cell	Lung progenitors	Epithelial cell	Respiratory system	Lung	Respiratory system
sc_hs	SRA608611_SRS2517316.Hepatocytes	Hepatocytes	Hepatocyte	Lung progenitors	Epithelial cell	Respiratory system	Lung	Respiratory system
sc_hs	SRA617020_SRS2566664.B cells naive	B cells naive	B cell naive	B cells	Immune/Blood cell	Immune/Blood system	Immune cell	Immune/Blood system
sc_hs	SRA617020_SRS2566664.Langerhans cells	Langerhans cells	Langerhans cell	B cells	Immune/Blood cell	Immune/Blood system	Immune cell	Immune/Blood system
sc_hs	SRA617020_SRS2566665.B cells	B cells	B cell	B cells	Immune/Blood cell	Immune/Blood system	Immune cell	Immune/Blood system
sc_hs	SRA617020_SRS2566665.B cells naive	B cells naive	B cell naive	B cells	Immune/Blood cell	Immune/Blood system	Immune cell	Immune/Blood system
sc_hs	SRA621638_SRS2610283.B cells	B cells	B cell	Bone marrow	Immune/Blood cell	Immune/Blood system	Immune system	Immune/Blood system
sc_hs	SRA621638_SRS2610283.Dendritic cells	Dendritic cells	Dendritic cell	Bone marrow	Immune/Blood cell	Immune/Blood system	Immune system	Immune/Blood system
sc_hs	SRA621638_SRS2610283.Gamma delta T cells	Gamma delta T cells	Gamma delta T cell	Bone marrow	Immune/Blood cell	Immune/Blood system	Immune system	Immune/Blood system
sc_hs	SRA621638_SRS2610283.Plasmacytoid dendritic cells	Plasmacytoid dendritic cells	Plasmacytoid dendritic cell	Bone marrow	Immune/Blood cell	Immune/Blood system	Immune system	Immune/Blood system
sc_hs	SRA621638_SRS2610283.T cells	T cells	T cell	Bone marrow	Immune/Blood cell	Immune/Blood system	Immune system	Immune/Blood system
sc_hs	SRA621638_SRS2610285.Dendritic cells	Dendritic cells	Dendritic cell	Bone marrow	Immune/Blood cell	Immune/Blood system	Immune system	Immune/Blood system
sc_hs	SRA621638_SRS2610285.Gamma delta T cells	Gamma delta T cells	Gamma delta T cell	Bone marrow	Immune/Blood cell	Immune/Blood system	Immune system	Immune/Blood system
sc_hs	SRA621638_SRS2610285.NK cells	NK cells	NK cell	Bone marrow	Immune/Blood cell	Immune/Blood system	Immune system	Immune/Blood system
sc_hs	SRA628550.NK cells	NK cells	NK cell	Peripheral blood mononuclear cells	Immune/Blood cell	Immune/Blood system	Blood	Immune/Blood system
sc_hs	SRA628550.T cells	T cells	T cell	Peripheral blood mononuclear cells	Immune/Blood cell	Immune/Blood system	Blood	Immune/Blood system
sc_hs	SRA628550.T cytotoxic cells	T cytotoxic cells	T cytotoxic cell	Peripheral blood mononuclear cells	Immune/Blood cell	Immune/Blood system	Blood	Immune/Blood system
sc_hs	SRA628554_SRS2664364.NK cells	NK cells	NK cell	Peripheral blood mononuclear cell	Immune/Blood cell	Immune/Blood system	Blood	Immune/Blood system
sc_hs	SRA628554_SRS2664364.T cells	T cells	T cell	Peripheral blood mononuclear cell	Immune/Blood cell	Immune/Blood system	Blood	Immune/Blood system
sc_hs	SRA628554_SRS2664365.NK cells	NK cells	NK cell	Peripheral blood mononuclear cell	Immune/Blood cell	Immune/Blood system	Blood	Immune/Blood system
sc_hs	SRA628554_SRS2664365.T cells	T cells	T cell	Peripheral blood mononuclear cell	Immune/Blood cell	Immune/Blood system	Blood	Immune/Blood system
sc_hs	SRA640325_SRS2769050.Basal cells	Basal cells	Basal cell	Lung distal alveolar stromal cells	Epithelial cell	Respiratory system	Lung	Respiratory system
sc_hs	SRA640325_SRS2769050.Endothelial cells	Endothelial cells	Endothelial cell	Lung distal alveolar stromal cells	Endothelial cell	Respiratory system	Lung	Respiratory system
sc_hs	SRA640325_SRS2769050.Ependymal cells	Ependymal cells	Ependymal cell	Lung distal alveolar stromal cells	Nerve cell	Respiratory system	Lung	Respiratory system
sc_hs	SRA640325_SRS2769050.Fibroblasts	Fibroblasts	Fibroblast	Lung distal alveolar stromal cells	Connective tissue cell	Respiratory system	Lung	Respiratory system
sc_hs	SRA640325_SRS2769050.Plasma cells	Plasma cells	Plasma cell	Lung distal alveolar stromal cells	Immune/Blood cell	Respiratory system	Lung	Respiratory system
sc_hs	SRA640325_SRS2769050.Pulmonary alveolar type II cells	Pulmonary alveolar type II cells	Pulmonary alveolar type II cell	Lung distal alveolar stromal cells	Epithelial cell	Respiratory system	Lung	Respiratory system
sc_hs	SRA640325_SRS2769050.Smooth muscle cells	Smooth muscle cells	Smooth muscle cell	Lung distal alveolar stromal cells	Muscle cell	Respiratory system	Lung	Respiratory system
sc_hs	SRA640325_SRS2769051.Basal cells	Basal cells	Basal cell	Lung proximal airway stromal cells	Epithelial cell	Respiratory system	Lung	Respiratory system
sc_hs	SRA640325_SRS2769051.Endothelial cells	Endothelial cells	Endothelial cell	Lung proximal airway stromal cells	Endothelial cell	Respiratory system	Lung	Respiratory system
sc_hs	SRA640325_SRS2769051.Ependymal cells	Ependymal cells	Ependymal cell	Lung proximal airway stromal cells	Nerve cell	Respiratory system	Lung	Respiratory system
sc_hs	SRA640325_SRS2769051.Fibroblasts	Fibroblasts	Fibroblast	Lung proximal airway stromal cells	Connective tissue cell	Respiratory system	Lung	Respiratory system
sc_hs	SRA640325_SRS2769051.Keratinocytes	Keratinocytes	Keratinocyte	Lung proximal airway stromal cells	Epithelial cell	Respiratory system	Lung	Respiratory system
sc_hs	SRA640325_SRS2769051.Luminal epithelial cells	Luminal epithelial cells	Luminal epithelial cell	Lung proximal airway stromal cells	Epithelial cell	Respiratory system	Lung	Respiratory system
sc_hs	SRA640325_SRS2769051.Mesothelial cells	Mesothelial cells	Mesothelial cell	Lung proximal airway stromal cells	Epithelial cell	Respiratory system	Lung	Respiratory system
sc_hs	SRA640325_SRS2769051.Pulmonary alveolar type II cells	Pulmonary alveolar type II cells	Pulmonary alveolar type II cell	Lung proximal airway stromal cells	Epithelial cell	Respiratory system	Lung	Respiratory system
sc_hs	SRA640325_SRS2769051.Smooth muscle cells	Smooth muscle cells	Smooth muscle cell	Lung proximal airway stromal cells	Muscle cell	Respiratory system	Lung	Respiratory system
sc_hs	SRA645804_SRS2823404.Germ cells	Germ cells	Germ cell	Testis	Connective tissue cell	Reproductive system (Male)	Testis	Reproductive system (Male)
sc_hs	SRA645804_SRS2823405.Germ cells	Germ cells	Germ cell	Testis	Connective tissue cell	Reproductive system (Male)	Testis	Reproductive system (Male)
sc_hs	SRA645804_SRS2823405.Peritubular myoid cells	Peritubular myoid cells	Peritubular myoid cell	Testis	Muscle cell	Reproductive system (Male)	Testis	Reproductive system (Male)
sc_hs	SRA645804_SRS2823406.Germ cells	Germ cells	Germ cell	Testis	Connective tissue cell	Reproductive system (Male)	Testis	Reproductive system (Male)
sc_hs	SRA645804_SRS2823407.Endothelial cells	Endothelial cells	Endothelial cell	Testis	Endothelial cell	Reproductive system (Male)	Testis	Reproductive system (Male)
sc_hs	SRA645804_SRS2823407.Erythroid-like and erythroid precursor cells	Erythroid-like and erythroid precursor cells	Erythroid-like and erythroid precursor cell	Testis	Immune/Blood cell	Reproductive system (Male)	Testis	Reproductive system (Male)
sc_hs	SRA645804_SRS2823407.Germ cells	Germ cells	Germ cell	Testis	Connective tissue cell	Reproductive system (Male)	Testis	Reproductive system (Male)
sc_hs	SRA645804_SRS2823407.Peritubular myoid cells	Peritubular myoid cells	Peritubular myoid cell	Testis	Muscle cell	Reproductive system (Male)	Testis	Reproductive system (Male)
sc_hs	SRA645804_SRS2823407.Spermatocytes	Spermatocytes	Spermatocyte	Testis	Epithelial cell	Reproductive system (Male)	Testis	Reproductive system (Male)
sc_hs	SRA645804_SRS2823408.Dendritic cells	Dendritic cells	Dendritic cell	Testis	Immune/Blood cell	Reproductive system (Male)	Testis	Reproductive system (Male)
sc_hs	SRA645804_SRS2823408.Endothelial cells	Endothelial cells	Endothelial cell	Testis	Endothelial cell	Reproductive system (Male)	Testis	Reproductive system (Male)
sc_hs	SRA645804_SRS2823408.Germ cells	Germ cells	Germ cell	Testis	Connective tissue cell	Reproductive system (Male)	Testis	Reproductive system (Male)
sc_hs	SRA645804_SRS2823408.Peritubular myoid cells	Peritubular myoid cells	Peritubular myoid cell	Testis	Muscle cell	Reproductive system (Male)	Testis	Reproductive system (Male)
sc_hs	SRA645804_SRS2823408.Spermatocytes	Spermatocytes	Spermatocyte	Testis	Epithelial cell	Reproductive system (Male)	Testis	Reproductive system (Male)
sc_hs	SRA645804_SRS2823409.Dendritic cells	Dendritic cells	Dendritic cell	Testis	Immune/Blood cell	Reproductive system (Male)	Testis	Reproductive system (Male)
sc_hs	SRA645804_SRS2823409.Endothelial cells	Endothelial cells	Endothelial cell	Testis	Endothelial cell	Reproductive system (Male)	Testis	Reproductive system (Male)
sc_hs	SRA645804_SRS2823409.Germ cells	Germ cells	Germ cell	Testis	Connective tissue cell	Reproductive system (Male)	Testis	Reproductive system (Male)
sc_hs	SRA645804_SRS2823409.Spermatocytes	Spermatocytes	Spermatocyte	Testis	Epithelial cell	Reproductive system (Male)	Testis	Reproductive system (Male)
sc_hs	SRA645804_SRS2823410.Endothelial cells	Endothelial cells	Endothelial cell	Testis	Endothelial cell	Reproductive system (Male)	Testis	Reproductive system (Male)
sc_hs	SRA645804_SRS2823410.Germ cells	Germ cells	Germ cell	Testis	Connective tissue cell	Reproductive system (Male)	Testis	Reproductive system (Male)
sc_hs	SRA645804_SRS2823410.Peritubular myoid cells	Peritubular myoid cells	Peritubular myoid cell	Testis	Muscle cell	Reproductive system (Male)	Testis	Reproductive system (Male)
sc_hs	SRA645804_SRS2823410.Smooth muscle cells	Smooth muscle cells	Smooth muscle cell	Testis	Muscle cell	Reproductive system (Male)	Testis	Reproductive system (Male)
sc_hs	SRA645804_SRS2823411.Endothelial cells	Endothelial cells	Endothelial cell	Testis	Endothelial cell	Reproductive system (Male)	Testis	Reproductive system (Male)
sc_hs	SRA645804_SRS2823411.Germ cells	Germ cells	Germ cell	Testis	Connective tissue cell	Reproductive system (Male)	Testis	Reproductive system (Male)
sc_hs	SRA645804_SRS2823411.Peritubular myoid cells	Peritubular myoid cells	Peritubular myoid cell	Testis	Muscle cell	Reproductive system (Male)	Testis	Reproductive system (Male)
sc_hs	SRA645804_SRS2823412.Dendritic cells	Dendritic cells	Dendritic cell	Testis	Immune/Blood cell	Reproductive system (Male)	Testis	Reproductive system (Male)
sc_hs	SRA645804_SRS2823412.Endothelial cells	Endothelial cells	Endothelial cell	Testis	Endothelial cell	Reproductive system (Male)	Testis	Reproductive system (Male)
sc_hs	SRA645804_SRS2823412.Germ cells	Germ cells	Germ cell	Testis	Connective tissue cell	Reproductive system (Male)	Testis	Reproductive system (Male)
sc_hs	SRA645804_SRS2823412.Peritubular myoid cells	Peritubular myoid cells	Peritubular myoid cell	Testis	Muscle cell	Reproductive system (Male)	Testis	Reproductive system (Male)
sc_hs	SRA645804_SRS2823412.Smooth muscle cells	Smooth muscle cells	Smooth muscle cell	Testis	Muscle cell	Reproductive system (Male)	Testis	Reproductive system (Male)
sc_hs	SRA645804_SRS2823412.Spermatocytes	Spermatocytes	Spermatocyte	Testis	Epithelial cell	Reproductive system (Male)	Testis	Reproductive system (Male)
sc_hs	SRA645804_SRS3572594.Endothelial cells	Endothelial cells	Endothelial cell	Testis	Endothelial cell	Reproductive system (Male)	Testis	Reproductive system (Male)
sc_hs	SRA645804_SRS3572594.Germ cells	Germ cells	Germ cell	Testis	Connective tissue cell	Reproductive system (Male)	Testis	Reproductive system (Male)
sc_hs	SRA645804_SRS3572594.Peritubular myoid cells	Peritubular myoid cells	Peritubular myoid cell	Testis	Muscle cell	Reproductive system (Male)	Testis	Reproductive system (Male)
sc_hs	SRA645804_SRS3572594.Smooth muscle cells	Smooth muscle cells	Smooth muscle cell	Testis	Muscle cell	Reproductive system (Male)	Testis	Reproductive system (Male)
sc_hs	SRA646572_SRS2833946.Endothelial cells	Endothelial cells	Endothelial cell	Human embryo forebrain	Endothelial cell	Nervous system	Brain	Nervous system
sc_hs	SRA646572_SRS2833946.Erythroid-like and erythroid precursor cells	Erythroid-like and erythroid precursor cells	Erythroid-like and erythroid precursor cell	Human embryo forebrain	Immune/Blood cell	Nervous system	Brain	Nervous system
sc_hs	SRA646572_SRS2833946.Macrophages	Macrophages	Macrophage	Human embryo forebrain	Immune/Blood cell	Nervous system	Brain	Nervous system
sc_hs	SRA646572_SRS2833946.Pericytes	Pericytes	Pericyte	Human embryo forebrain	Endothelial cell	Nervous system	Brain	Nervous system
sc_hs	SRA646572_SRS2833946.Retinal ganglion cells	Retinal ganglion cells	Retinal ganglion cell	Human embryo forebrain	Nerve cell	Nervous system	Brain	Nervous system
sc_hs	SRA646572_SRS2833947.Erythroid-like and erythroid precursor cells	Erythroid-like and erythroid precursor cells	Erythroid-like and erythroid precursor cell	Human embryo forebrain	Immune/Blood cell	Nervous system	Brain	Nervous system
sc_hs	SRA646572_SRS2833947.Neurons	Neurons	Neuron	Human embryo forebrain	Nerve cell	Nervous system	Brain	Nervous system
sc_hs	SRA646572_SRS2833947.Pericytes	Pericytes	Pericyte	Human embryo forebrain	Endothelial cell	Nervous system	Brain	Nervous system
sc_hs	SRA646572_SRS2833947.Peritubular myoid cells	Peritubular myoid cells	Peritubular myoid cell	Human embryo forebrain	Muscle cell	Nervous system	Brain	Nervous system
sc_hs	SRA650215_SRS2853842.Erythroid-like and erythroid precursor cells	Erythroid-like and erythroid precursor cells	Erythroid-like and erythroid precursor cell	Fetal kidney	Immune/Blood cell	Urinary system	Kidney	Urinary system
sc_hs	SRA650215_SRS2853842.Podocytes	Podocytes	Podocyte	Fetal kidney	Endothelial cell	Urinary system	Kidney	Urinary system
sc_hs	SRA652805_SRS2870733.Myocytes	Myocytes	Myocyte	Kidney organoids	Muscle cell	Respiratory system	Kidney	Urinary system
sc_hs	SRA652805_SRS2870733.Podocytes	Podocytes	Podocyte	Kidney organoids	Endothelial cell	Respiratory system	Kidney	Urinary system
sc_hs	SRA652805_SRS2870735.Myocytes	Myocytes	Myocyte	Kidney organoids	Muscle cell	Respiratory system	Kidney	Urinary system
sc_hs	SRA652805_SRS2870735.Podocytes	Podocytes	Podocyte	Kidney organoids	Endothelial cell	Respiratory system	Kidney	Urinary system
sc_hs	SRA661790_SRS2995081.B cells	B cells	B cell	Monocyte-derived macrophages	Immune/Blood cell	Immune/Blood system	Immune cell	Immune/Blood system
sc_hs	SRA661790_SRS2995081.Dendritic cells	Dendritic cells	Dendritic cell	Monocyte-derived macrophages	Immune/Blood cell	Immune/Blood system	Immune cell	Immune/Blood system
sc_hs	SRA661790_SRS2995081.Macrophages	Macrophages	Macrophage	Monocyte-derived macrophages	Immune/Blood cell	Immune/Blood system	Immune cell	Immune/Blood system
sc_hs	SRA661790_SRS2995082.Dendritic cells	Dendritic cells	Dendritic cell	Monocyte-derived macrophages	Immune/Blood cell	Immune/Blood system	Immune cell	Immune/Blood system
sc_hs	SRA661790_SRS2995082.Langerhans cells	Langerhans cells	Langerhans cell	Monocyte-derived macrophages	Immune/Blood cell	Immune/Blood system	Immune cell	Immune/Blood system
sc_hs	SRA661790_SRS2995082.Macrophages	Macrophages	Macrophage	Monocyte-derived macrophages	Immune/Blood cell	Immune/Blood system	Immune cell	Immune/Blood system
sc_hs	SRA661790_SRS2995083.Langerhans cells	Langerhans cells	Langerhans cell	Monocyte-derived macrophages	Immune/Blood cell	Immune/Blood system	Immune cell	Immune/Blood system
sc_hs	SRA661790_SRS2995083.Macrophages	Macrophages	Macrophage	Monocyte-derived macrophages	Immune/Blood cell	Immune/Blood system	Immune cell	Immune/Blood system
sc_hs	SRA661790_SRS2995084.Gamma delta T cells	Gamma delta T cells	Gamma delta T cell	Monocyte-derived macrophages	Immune/Blood cell	Immune/Blood system	Immune cell	Immune/Blood system
sc_hs	SRA661790_SRS2995084.Langerhans cells	Langerhans cells	Langerhans cell	Monocyte-derived macrophages	Immune/Blood cell	Immune/Blood system	Immune cell	Immune/Blood system
sc_hs	SRA661790_SRS2995084.T cells	T cells	T cell	Monocyte-derived macrophages	Immune/Blood cell	Immune/Blood system	Immune cell	Immune/Blood system
sc_hs	SRA665712_SRS3034950.T cells	T cells	T cell	T cells	Immune/Blood cell	Immune/Blood system	Immune cell	Immune/Blood system
sc_hs	SRA665712_SRS3034951.Basal cells	Basal cells	Basal cell	T cells	Epithelial cell	Immune/Blood system	Immune cell	Immune/Blood system
sc_hs	SRA665712_SRS3034951.T cells	T cells	T cell	T cells	Immune/Blood cell	Immune/Blood system	Immune cell	Immune/Blood system
sc_hs	SRA665712_SRS3034951.T memory cells	T memory cells	T memory cell	T cells	Immune/Blood cell	Immune/Blood system	Immune cell	Immune/Blood system
sc_hs	SRA665712_SRS3034953.Basal cells	Basal cells	Basal cell	T cells	Epithelial cell	Immune/Blood system	Immune cell	Immune/Blood system
sc_hs	SRA665712_SRS3034953.T cells	T cells	T cell	T cells	Immune/Blood cell	Immune/Blood system	Immune cell	Immune/Blood system
sc_hs	SRA667709_SRS3065426.Dendritic cells	Dendritic cells	Dendritic cell	Testicle	Immune/Blood cell	Reproductive system (Male)	Testis	Reproductive system (Male)
sc_hs	SRA667709_SRS3065426.Endothelial cells	Endothelial cells	Endothelial cell	Testicle	Endothelial cell	Reproductive system (Male)	Testis	Reproductive system (Male)
sc_hs	SRA667709_SRS3065426.Germ cells	Germ cells	Germ cell	Testicle	Connective tissue cell	Reproductive system (Male)	Testis	Reproductive system (Male)
sc_hs	SRA667709_SRS3065426.Pericytes	Pericytes	Pericyte	Testicle	Endothelial cell	Reproductive system (Male)	Testis	Reproductive system (Male)
sc_hs	SRA667709_SRS3065426.Peritubular myoid cells	Peritubular myoid cells	Peritubular myoid cell	Testicle	Muscle cell	Reproductive system (Male)	Testis	Reproductive system (Male)
sc_hs	SRA667709_SRS3065426.Spermatocytes	Spermatocytes	Spermatocyte	Testicle	Epithelial cell	Reproductive system (Male)	Testis	Reproductive system (Male)
sc_hs	SRA667709_SRS3065427.Dendritic cells	Dendritic cells	Dendritic cell	Testicle	Immune/Blood cell	Reproductive system (Male)	Testis	Reproductive system (Male)
sc_hs	SRA667709_SRS3065427.Endothelial cells	Endothelial cells	Endothelial cell	Testicle	Endothelial cell	Reproductive system (Male)	Testis	Reproductive system (Male)
sc_hs	SRA667709_SRS3065427.Germ cells	Germ cells	Germ cell	Testicle	Connective tissue cell	Reproductive system (Male)	Testis	Reproductive system (Male)
sc_hs	SRA667709_SRS3065427.Peritubular myoid cells	Peritubular myoid cells	Peritubular myoid cell	Testicle	Muscle cell	Reproductive system (Male)	Testis	Reproductive system (Male)
sc_hs	SRA667709_SRS3065427.Spermatocytes	Spermatocytes	Spermatocyte	Testicle	Epithelial cell	Reproductive system (Male)	Testis	Reproductive system (Male)
sc_hs	SRA667709_SRS3065427.T cells	T cells	T cell	Testicle	Immune/Blood cell	Reproductive system (Male)	Testis	Reproductive system (Male)
sc_hs	SRA667709_SRS3065428.Dendritic cells	Dendritic cells	Dendritic cell	Testicle	Immune/Blood cell	Reproductive system (Male)	Testis	Reproductive system (Male)
sc_hs	SRA667709_SRS3065428.Endothelial cells	Endothelial cells	Endothelial cell	Testicle	Endothelial cell	Reproductive system (Male)	Testis	Reproductive system (Male)
sc_hs	SRA667709_SRS3065428.Germ cells	Germ cells	Germ cell	Testicle	Connective tissue cell	Reproductive system (Male)	Testis	Reproductive system (Male)
sc_hs	SRA667709_SRS3065428.Peritubular myoid cells	Peritubular myoid cells	Peritubular myoid cell	Testicle	Muscle cell	Reproductive system (Male)	Testis	Reproductive system (Male)
sc_hs	SRA667709_SRS3065428.Spermatocytes	Spermatocytes	Spermatocyte	Testicle	Epithelial cell	Reproductive system (Male)	Testis	Reproductive system (Male)
sc_hs	SRA667709_SRS3065429.Dendritic cells	Dendritic cells	Dendritic cell	Testicle	Immune/Blood cell	Reproductive system (Male)	Testis	Reproductive system (Male)
sc_hs	SRA667709_SRS3065429.Endothelial cells	Endothelial cells	Endothelial cell	Testicle	Endothelial cell	Reproductive system (Male)	Testis	Reproductive system (Male)
sc_hs	SRA667709_SRS3065429.Germ cells	Germ cells	Germ cell	Testicle	Connective tissue cell	Reproductive system (Male)	Testis	Reproductive system (Male)
sc_hs	SRA667709_SRS3065429.Peritubular myoid cells	Peritubular myoid cells	Peritubular myoid cell	Testicle	Muscle cell	Reproductive system (Male)	Testis	Reproductive system (Male)
sc_hs	SRA667709_SRS3065429.Smooth muscle cells	Smooth muscle cells	Smooth muscle cell	Testicle	Muscle cell	Reproductive system (Male)	Testis	Reproductive system (Male)
sc_hs	SRA667709_SRS3065429.Spermatocytes	Spermatocytes	Spermatocyte	Testicle	Epithelial cell	Reproductive system (Male)	Testis	Reproductive system (Male)
sc_hs	SRA667709_SRS3065429.T cells	T cells	T cell	Testicle	Immune/Blood cell	Reproductive system (Male)	Testis	Reproductive system (Male)
sc_hs	SRA667709_SRS3065430.Dendritic cells	Dendritic cells	Dendritic cell	Testicle	Immune/Blood cell	Reproductive system (Male)	Testis	Reproductive system (Male)
sc_hs	SRA667709_SRS3065430.Endothelial cells	Endothelial cells	Endothelial cell	Testicle	Endothelial cell	Reproductive system (Male)	Testis	Reproductive system (Male)
sc_hs	SRA667709_SRS3065430.Germ cells	Germ cells	Germ cell	Testicle	Connective tissue cell	Reproductive system (Male)	Testis	Reproductive system (Male)
sc_hs	SRA667709_SRS3065430.Peritubular myoid cells	Peritubular myoid cells	Peritubular myoid cell	Testicle	Muscle cell	Reproductive system (Male)	Testis	Reproductive system (Male)
sc_hs	SRA667709_SRS3065430.Spermatocytes	Spermatocytes	Spermatocyte	Testicle	Epithelial cell	Reproductive system (Male)	Testis	Reproductive system (Male)
sc_hs	SRA667709_SRS3065431.Dendritic cells	Dendritic cells	Dendritic cell	Testicle	Immune/Blood cell	Reproductive system (Male)	Testis	Reproductive system (Male)
sc_hs	SRA667709_SRS3065431.Endothelial cells	Endothelial cells	Endothelial cell	Testicle	Endothelial cell	Reproductive system (Male)	Testis	Reproductive system (Male)
sc_hs	SRA667709_SRS3065431.Fibroblasts	Fibroblasts	Fibroblast	Testicle	Connective tissue cell	Reproductive system (Male)	Testis	Reproductive system (Male)
sc_hs	SRA667709_SRS3065431.Germ cells	Germ cells	Germ cell	Testicle	Connective tissue cell	Reproductive system (Male)	Testis	Reproductive system (Male)
sc_hs	SRA667709_SRS3065431.Spermatocytes	Spermatocytes	Spermatocyte	Testicle	Epithelial cell	Reproductive system (Male)	Testis	Reproductive system (Male)
sc_hs	SRA667709_SRS3065431.T cells	T cells	T cell	Testicle	Immune/Blood cell	Reproductive system (Male)	Testis	Reproductive system (Male)
sc_hs	SRA676027_SRS3102136.Fibroblasts	Fibroblasts	Fibroblast	Embryonic stem cell line	Connective tissue cell	Embryo	Other	Other
sc_hs	SRA676027_SRS3102137.Fibroblasts	Fibroblasts	Fibroblast	Embryonic stem cell line	Connective tissue cell	Embryo	Other	Other
sc_hs	SRA676027_SRS3102137.Pancreatic stellate cells	Pancreatic stellate cells	Pancreatic stellate cell	Embryonic stem cell line	Connective tissue cell	Embryo	Other	Other
sc_hs	SRA676027_SRS3102138.Fibroblasts	Fibroblasts	Fibroblast	Embryonic stem cell line	Connective tissue cell	Embryo	Other	Other
sc_hs	SRA676027_SRS3102139.Fibroblasts	Fibroblasts	Fibroblast	Embryonic stem cell line	Connective tissue cell	Embryo	Other	Other
sc_hs	SRA676027_SRS3102140.Basal cells	Basal cells	Basal cell	Embryonic stem cell line	Epithelial cell	Embryo	Other	Other
sc_hs	SRA676027_SRS3102140.Fibroblasts	Fibroblasts	Fibroblast	Embryonic stem cell line	Connective tissue cell	Embryo	Other	Other
sc_hs	SRA676027_SRS3102144.Basal cells	Basal cells	Basal cell	Embryonic stem cell line	Epithelial cell	Embryo	Other	Other
sc_hs	SRA676027_SRS3102144.Fibroblasts	Fibroblasts	Fibroblast	Embryonic stem cell line	Connective tissue cell	Embryo	Other	Other
sc_hs	SRA678017_SRS3112005.Dendritic cells	Dendritic cells	Dendritic cell	Embryonic kidney cortex	Immune/Blood cell	Nervous system	Kidney	Urinary system
sc_hs	SRA678017_SRS3112005.Endothelial cells	Endothelial cells	Endothelial cell	Embryonic kidney cortex	Endothelial cell	Nervous system	Kidney	Urinary system
sc_hs	SRA678017_SRS3112005.Fibroblasts	Fibroblasts	Fibroblast	Embryonic kidney cortex	Connective tissue cell	Nervous system	Kidney	Urinary system
sc_hs	SRA678017_SRS3112005.Mesangial cells	Mesangial cells	Mesangial cell	Embryonic kidney cortex	Connective tissue cell	Nervous system	Kidney	Urinary system
sc_hs	SRA678017_SRS3112005.Podocytes	Podocytes	Podocyte	Embryonic kidney cortex	Endothelial cell	Nervous system	Kidney	Urinary system
sc_hs	SRA678017_SRS3112006.Dendritic cells	Dendritic cells	Dendritic cell	Embryonic kidney cortex	Immune/Blood cell	Nervous system	Kidney	Urinary system
sc_hs	SRA678017_SRS3112006.Endothelial cells	Endothelial cells	Endothelial cell	Embryonic kidney cortex	Endothelial cell	Nervous system	Kidney	Urinary system
sc_hs	SRA678017_SRS3112006.Fibroblasts	Fibroblasts	Fibroblast	Embryonic kidney cortex	Connective tissue cell	Nervous system	Kidney	Urinary system
sc_hs	SRA678017_SRS3112006.Mesangial cells	Mesangial cells	Mesangial cell	Embryonic kidney cortex	Connective tissue cell	Nervous system	Kidney	Urinary system
sc_hs	SRA678017_SRS3112006.Podocytes	Podocytes	Podocyte	Embryonic kidney cortex	Endothelial cell	Nervous system	Kidney	Urinary system
sc_hs	SRA678017_SRS3112006.Proximal tubule cells	Proximal tubule cells	Proximal tubule cell	Embryonic kidney cortex	Epithelial cell	Nervous system	Kidney	Urinary system
sc_hs	SRA678017_SRS3112006.Smooth muscle cells	Smooth muscle cells	Smooth muscle cell	Embryonic kidney cortex	Muscle cell	Nervous system	Kidney	Urinary system
sc_hs	SRA688526_SRS3164179.Neurons	Neurons	Neuron	Cortical organoids	Nerve cell	Nervous system	Brain	Nervous system
sc_hs	SRA691388_SRS3173555.Basal cells	Basal cells	Basal cell	Breast epithelium	Epithelial cell	Reproductive system (Female)	Breast	Reproductive system (Female)
sc_hs	SRA691388_SRS3173555.Cholangiocytes	Cholangiocytes	Cholangiocyte	Breast epithelium	Epithelial cell	Reproductive system (Female)	Breast	Reproductive system (Female)
sc_hs	SRA691388_SRS3173555.Ductal cells	Ductal cells	Ductal cell	Breast epithelium	Epithelial cell	Reproductive system (Female)	Breast	Reproductive system (Female)
sc_hs	SRA691388_SRS3173555.Fibroblasts	Fibroblasts	Fibroblast	Breast epithelium	Connective tissue cell	Reproductive system (Female)	Breast	Reproductive system (Female)
sc_hs	SRA691388_SRS3173555.Luminal epithelial cells	Luminal epithelial cells	Luminal epithelial cell	Breast epithelium	Epithelial cell	Reproductive system (Female)	Breast	Reproductive system (Female)
sc_hs	SRA691388_SRS3173556.Basal cells	Basal cells	Basal cell	Breast epithelium	Epithelial cell	Reproductive system (Female)	Breast	Reproductive system (Female)
sc_hs	SRA691388_SRS3173556.Salivary mucous cells	Salivary mucous cells	Salivary mucous cell	Breast epithelium	Epithelial cell	Reproductive system (Female)	Breast	Reproductive system (Female)
sc_hs	SRA691388_SRS3173557.Basal cells	Basal cells	Basal cell	Breast epithelium	Epithelial cell	Reproductive system (Female)	Breast	Reproductive system (Female)
sc_hs	SRA691388_SRS3173558.Basal cells	Basal cells	Basal cell	Breast epithelium	Epithelial cell	Reproductive system (Female)	Breast	Reproductive system (Female)
sc_hs	SRA700673_SRS3270097.Fibroblasts	Fibroblasts	Fibroblast	Brain	Connective tissue cell	Nervous system	Brain	Nervous system
sc_hs	SRA701877_SRS3279684.Acinar cells	Acinar cells	Acinar cell	Pancreatic islets	Epithelial cell	Endocrine system	Pancreas	Digestive system
sc_hs	SRA701877_SRS3279684.Alpha cells	Alpha cells	Alpha cell	Pancreatic islets	Epithelial cell	Endocrine system	Pancreas	Digestive system
sc_hs	SRA701877_SRS3279684.Beta cells	Beta cells	Beta cell	Pancreatic islets	Epithelial cell	Endocrine system	Pancreas	Digestive system
sc_hs	SRA701877_SRS3279684.Dendritic cells	Dendritic cells	Dendritic cell	Pancreatic islets	Immune/Blood cell	Endocrine system	Pancreas	Digestive system
sc_hs	SRA701877_SRS3279684.Ductal cells	Ductal cells	Ductal cell	Pancreatic islets	Epithelial cell	Endocrine system	Pancreas	Digestive system
sc_hs	SRA701877_SRS3279684.Enteroendocrine cells	Enteroendocrine cells	Enteroendocrine cell	Pancreatic islets	Epithelial cell	Endocrine system	Pancreas	Digestive system
sc_hs	SRA701877_SRS3279684.Gamma (PP) cells	Gamma (PP) cells	Gamma (PP) cell	Pancreatic islets	Epithelial cell	Endocrine system	Pancreas	Digestive system
sc_hs	SRA701877_SRS3279684.Pancreatic stellate cells	Pancreatic stellate cells	Pancreatic stellate cell	Pancreatic islets	Connective tissue cell	Endocrine system	Pancreas	Digestive system
sc_hs	SRA701877_SRS3279685.Acinar cells	Acinar cells	Acinar cell	Pancreatic islets	Epithelial cell	Endocrine system	Pancreas	Digestive system
sc_hs	SRA701877_SRS3279685.Alpha cells	Alpha cells	Alpha cell	Pancreatic islets	Epithelial cell	Endocrine system	Pancreas	Digestive system
sc_hs	SRA701877_SRS3279685.Beta cells	Beta cells	Beta cell	Pancreatic islets	Epithelial cell	Endocrine system	Pancreas	Digestive system
sc_hs	SRA701877_SRS3279685.Endothelial cells	Endothelial cells	Endothelial cell	Pancreatic islets	Endothelial cell	Endocrine system	Pancreas	Digestive system
sc_hs	SRA701877_SRS3279685.Enteroendocrine cells	Enteroendocrine cells	Enteroendocrine cell	Pancreatic islets	Epithelial cell	Endocrine system	Pancreas	Digestive system
sc_hs	SRA701877_SRS3279685.Gamma (PP) cells	Gamma (PP) cells	Gamma (PP) cell	Pancreatic islets	Epithelial cell	Endocrine system	Pancreas	Digestive system
sc_hs	SRA701877_SRS3279685.Pancreatic stellate cells	Pancreatic stellate cells	Pancreatic stellate cell	Pancreatic islets	Connective tissue cell	Endocrine system	Pancreas	Digestive system
sc_hs	SRA701877_SRS3279686.Acinar cells	Acinar cells	Acinar cell	Pancreatic islets	Epithelial cell	Endocrine system	Pancreas	Digestive system
sc_hs	SRA701877_SRS3279686.Alpha cells	Alpha cells	Alpha cell	Pancreatic islets	Epithelial cell	Endocrine system	Pancreas	Digestive system
sc_hs	SRA701877_SRS3279686.Beta cells	Beta cells	Beta cell	Pancreatic islets	Epithelial cell	Endocrine system	Pancreas	Digestive system
sc_hs	SRA701877_SRS3279686.Delta cells	Delta cells	Delta cell	Pancreatic islets	Epithelial cell	Endocrine system	Pancreas	Digestive system
sc_hs	SRA701877_SRS3279686.Ductal cells	Ductal cells	Ductal cell	Pancreatic islets	Epithelial cell	Endocrine system	Pancreas	Digestive system
sc_hs	SRA701877_SRS3279686.Enteroendocrine cells	Enteroendocrine cells	Enteroendocrine cell	Pancreatic islets	Epithelial cell	Endocrine system	Pancreas	Digestive system
sc_hs	SRA701877_SRS3279686.Gamma (PP) cells	Gamma (PP) cells	Gamma (PP) cell	Pancreatic islets	Epithelial cell	Endocrine system	Pancreas	Digestive system
sc_hs	SRA701877_SRS3279687.Acinar cells	Acinar cells	Acinar cell	Pancreatic islets	Epithelial cell	Endocrine system	Pancreas	Digestive system
sc_hs	SRA701877_SRS3279687.Alpha cells	Alpha cells	Alpha cell	Pancreatic islets	Epithelial cell	Endocrine system	Pancreas	Digestive system
sc_hs	SRA701877_SRS3279687.Beta cells	Beta cells	Beta cell	Pancreatic islets	Epithelial cell	Endocrine system	Pancreas	Digestive system
sc_hs	SRA701877_SRS3279687.Delta cells	Delta cells	Delta cell	Pancreatic islets	Epithelial cell	Endocrine system	Pancreas	Digestive system
sc_hs	SRA701877_SRS3279687.Ductal cells	Ductal cells	Ductal cell	Pancreatic islets	Epithelial cell	Endocrine system	Pancreas	Digestive system
sc_hs	SRA701877_SRS3279687.Endothelial cells	Endothelial cells	Endothelial cell	Pancreatic islets	Endothelial cell	Endocrine system	Pancreas	Digestive system
sc_hs	SRA701877_SRS3279687.Pancreatic stellate cells	Pancreatic stellate cells	Pancreatic stellate cell	Pancreatic islets	Connective tissue cell	Endocrine system	Pancreas	Digestive system
sc_hs	SRA701877_SRS3279688.Acinar cells	Acinar cells	Acinar cell	Pancreatic islets	Epithelial cell	Endocrine system	Pancreas	Digestive system
sc_hs	SRA701877_SRS3279688.Alpha cells	Alpha cells	Alpha cell	Pancreatic islets	Epithelial cell	Endocrine system	Pancreas	Digestive system
sc_hs	SRA701877_SRS3279688.Beta cells	Beta cells	Beta cell	Pancreatic islets	Epithelial cell	Endocrine system	Pancreas	Digestive system
sc_hs	SRA701877_SRS3279688.Pancreatic stellate cells	Pancreatic stellate cells	Pancreatic stellate cell	Pancreatic islets	Connective tissue cell	Endocrine system	Pancreas	Digestive system
sc_hs	SRA701877_SRS3279689.Alpha cells	Alpha cells	Alpha cell	Pancreatic islets	Epithelial cell	Endocrine system	Pancreas	Digestive system
sc_hs	SRA701877_SRS3279689.Beta cells	Beta cells	Beta cell	Pancreatic islets	Epithelial cell	Endocrine system	Pancreas	Digestive system
sc_hs	SRA701877_SRS3279689.Delta cells	Delta cells	Delta cell	Pancreatic islets	Epithelial cell	Endocrine system	Pancreas	Digestive system
sc_hs	SRA701877_SRS3279689.Ductal cells	Ductal cells	Ductal cell	Pancreatic islets	Epithelial cell	Endocrine system	Pancreas	Digestive system
sc_hs	SRA701877_SRS3279689.Enteroendocrine cells	Enteroendocrine cells	Enteroendocrine cell	Pancreatic islets	Epithelial cell	Endocrine system	Pancreas	Digestive system
sc_hs	SRA701877_SRS3279689.Pancreatic stellate cells	Pancreatic stellate cells	Pancreatic stellate cell	Pancreatic islets	Connective tissue cell	Endocrine system	Pancreas	Digestive system
sc_hs	SRA701877_SRS3279690.Acinar cells	Acinar cells	Acinar cell	Pancreatic islets	Epithelial cell	Endocrine system	Pancreas	Digestive system
sc_hs	SRA701877_SRS3279690.Alpha cells	Alpha cells	Alpha cell	Pancreatic islets	Epithelial cell	Endocrine system	Pancreas	Digestive system
sc_hs	SRA701877_SRS3279690.Beta cells	Beta cells	Beta cell	Pancreatic islets	Epithelial cell	Endocrine system	Pancreas	Digestive system
sc_hs	SRA701877_SRS3279690.Delta cells	Delta cells	Delta cell	Pancreatic islets	Epithelial cell	Endocrine system	Pancreas	Digestive system
sc_hs	SRA701877_SRS3279690.Ductal cells	Ductal cells	Ductal cell	Pancreatic islets	Epithelial cell	Endocrine system	Pancreas	Digestive system
sc_hs	SRA701877_SRS3279690.Endothelial cells	Endothelial cells	Endothelial cell	Pancreatic islets	Endothelial cell	Endocrine system	Pancreas	Digestive system
sc_hs	SRA701877_SRS3279690.Enteroendocrine cells	Enteroendocrine cells	Enteroendocrine cell	Pancreatic islets	Epithelial cell	Endocrine system	Pancreas	Digestive system
sc_hs	SRA701877_SRS3279690.Gamma (PP) cells	Gamma (PP) cells	Gamma (PP) cell	Pancreatic islets	Epithelial cell	Endocrine system	Pancreas	Digestive system
sc_hs	SRA701877_SRS3279690.Pancreatic stellate cells	Pancreatic stellate cells	Pancreatic stellate cell	Pancreatic islets	Connective tissue cell	Endocrine system	Pancreas	Digestive system
sc_hs	SRA701877_SRS3279691.Acinar cells	Acinar cells	Acinar cell	Pancreatic islets	Epithelial cell	Endocrine system	Pancreas	Digestive system
sc_hs	SRA701877_SRS3279691.Alpha cells	Alpha cells	Alpha cell	Pancreatic islets	Epithelial cell	Endocrine system	Pancreas	Digestive system
sc_hs	SRA701877_SRS3279691.Beta cells	Beta cells	Beta cell	Pancreatic islets	Epithelial cell	Endocrine system	Pancreas	Digestive system
sc_hs	SRA701877_SRS3279691.Delta cells	Delta cells	Delta cell	Pancreatic islets	Epithelial cell	Endocrine system	Pancreas	Digestive system
sc_hs	SRA701877_SRS3279691.Ductal cells	Ductal cells	Ductal cell	Pancreatic islets	Epithelial cell	Endocrine system	Pancreas	Digestive system
sc_hs	SRA701877_SRS3279691.Endothelial cells	Endothelial cells	Endothelial cell	Pancreatic islets	Endothelial cell	Endocrine system	Pancreas	Digestive system
sc_hs	SRA701877_SRS3279691.Enteroendocrine cells	Enteroendocrine cells	Enteroendocrine cell	Pancreatic islets	Epithelial cell	Endocrine system	Pancreas	Digestive system
sc_hs	SRA701877_SRS3279691.Pancreatic stellate cells	Pancreatic stellate cells	Pancreatic stellate cell	Pancreatic islets	Connective tissue cell	Endocrine system	Pancreas	Digestive system
sc_hs	SRA701877_SRS3279692.Acinar cells	Acinar cells	Acinar cell	Pancreatic islets	Epithelial cell	Endocrine system	Pancreas	Digestive system
sc_hs	SRA701877_SRS3279692.Alpha cells	Alpha cells	Alpha cell	Pancreatic islets	Epithelial cell	Endocrine system	Pancreas	Digestive system
sc_hs	SRA701877_SRS3279692.Beta cells	Beta cells	Beta cell	Pancreatic islets	Epithelial cell	Endocrine system	Pancreas	Digestive system
sc_hs	SRA701877_SRS3279692.Delta cells	Delta cells	Delta cell	Pancreatic islets	Epithelial cell	Endocrine system	Pancreas	Digestive system
sc_hs	SRA701877_SRS3279692.Ductal cells	Ductal cells	Ductal cell	Pancreatic islets	Epithelial cell	Endocrine system	Pancreas	Digestive system
sc_hs	SRA701877_SRS3279692.Endothelial cells	Endothelial cells	Endothelial cell	Pancreatic islets	Endothelial cell	Endocrine system	Pancreas	Digestive system
sc_hs	SRA701877_SRS3279692.Enteroendocrine cells	Enteroendocrine cells	Enteroendocrine cell	Pancreatic islets	Epithelial cell	Endocrine system	Pancreas	Digestive system
sc_hs	SRA701877_SRS3279692.Gamma (PP) cells	Gamma (PP) cells	Gamma (PP) cell	Pancreatic islets	Epithelial cell	Endocrine system	Pancreas	Digestive system
sc_hs	SRA701877_SRS3279692.Pancreatic stellate cells	Pancreatic stellate cells	Pancreatic stellate cell	Pancreatic islets	Connective tissue cell	Endocrine system	Pancreas	Digestive system
sc_hs	SRA701877_SRS3279693.Acinar cells	Acinar cells	Acinar cell	Pancreatic islets	Epithelial cell	Endocrine system	Pancreas	Digestive system
sc_hs	SRA701877_SRS3279693.Alpha cells	Alpha cells	Alpha cell	Pancreatic islets	Epithelial cell	Endocrine system	Pancreas	Digestive system
sc_hs	SRA701877_SRS3279693.Beta cells	Beta cells	Beta cell	Pancreatic islets	Epithelial cell	Endocrine system	Pancreas	Digestive system
sc_hs	SRA701877_SRS3279693.Delta cells	Delta cells	Delta cell	Pancreatic islets	Epithelial cell	Endocrine system	Pancreas	Digestive system
sc_hs	SRA701877_SRS3279693.Ductal cells	Ductal cells	Ductal cell	Pancreatic islets	Epithelial cell	Endocrine system	Pancreas	Digestive system
sc_hs	SRA701877_SRS3279693.Endothelial cells	Endothelial cells	Endothelial cell	Pancreatic islets	Endothelial cell	Endocrine system	Pancreas	Digestive system
sc_hs	SRA701877_SRS3279693.Enteroendocrine cells	Enteroendocrine cells	Enteroendocrine cell	Pancreatic islets	Epithelial cell	Endocrine system	Pancreas	Digestive system
sc_hs	SRA701877_SRS3279693.Gamma (PP) cells	Gamma (PP) cells	Gamma (PP) cell	Pancreatic islets	Epithelial cell	Endocrine system	Pancreas	Digestive system
sc_hs	SRA701877_SRS3279693.Langerhans cells	Langerhans cells	Langerhans cell	Pancreatic islets	Immune/Blood cell	Endocrine system	Pancreas	Digestive system
sc_hs	SRA701877_SRS3279693.Pancreatic stellate cells	Pancreatic stellate cells	Pancreatic stellate cell	Pancreatic islets	Connective tissue cell	Endocrine system	Pancreas	Digestive system
sc_hs	SRA701877_SRS3279694.Acinar cells	Acinar cells	Acinar cell	Pancreatic islets	Epithelial cell	Endocrine system	Pancreas	Digestive system
sc_hs	SRA701877_SRS3279694.Alpha cells	Alpha cells	Alpha cell	Pancreatic islets	Epithelial cell	Endocrine system	Pancreas	Digestive system
sc_hs	SRA701877_SRS3279694.Beta cells	Beta cells	Beta cell	Pancreatic islets	Epithelial cell	Endocrine system	Pancreas	Digestive system
sc_hs	SRA701877_SRS3279694.Cholangiocytes	Cholangiocytes	Cholangiocyte	Pancreatic islets	Epithelial cell	Endocrine system	Pancreas	Digestive system
sc_hs	SRA701877_SRS3279694.Enteroendocrine cells	Enteroendocrine cells	Enteroendocrine cell	Pancreatic islets	Epithelial cell	Endocrine system	Pancreas	Digestive system
sc_hs	SRA701877_SRS3279694.Pancreatic stellate cells	Pancreatic stellate cells	Pancreatic stellate cell	Pancreatic islets	Connective tissue cell	Endocrine system	Pancreas	Digestive system
sc_hs	SRA701877_SRS3279695.Acinar cells	Acinar cells	Acinar cell	Pancreatic islets	Epithelial cell	Endocrine system	Pancreas	Digestive system
sc_hs	SRA701877_SRS3279695.Alpha cells	Alpha cells	Alpha cell	Pancreatic islets	Epithelial cell	Endocrine system	Pancreas	Digestive system
sc_hs	SRA701877_SRS3279695.Beta cells	Beta cells	Beta cell	Pancreatic islets	Epithelial cell	Endocrine system	Pancreas	Digestive system
sc_hs	SRA701877_SRS3279695.Ductal cells	Ductal cells	Ductal cell	Pancreatic islets	Epithelial cell	Endocrine system	Pancreas	Digestive system
sc_hs	SRA701877_SRS3279695.Endothelial cells	Endothelial cells	Endothelial cell	Pancreatic islets	Endothelial cell	Endocrine system	Pancreas	Digestive system
sc_hs	SRA701877_SRS3279695.Enteroendocrine cells	Enteroendocrine cells	Enteroendocrine cell	Pancreatic islets	Epithelial cell	Endocrine system	Pancreas	Digestive system
sc_hs	SRA701877_SRS3279695.Pancreatic stellate cells	Pancreatic stellate cells	Pancreatic stellate cell	Pancreatic islets	Connective tissue cell	Endocrine system	Pancreas	Digestive system
sc_hs	SRA703206_SRS3296611.Endothelial cells	Endothelial cells	Endothelial cell	Colon	Endothelial cell	Digestive system	Colon	Digestive system
sc_hs	SRA703206_SRS3296611.Enteric glia cells	Enteric glia cells	Enteric glial cell	Colon	Nerve cell	Digestive system	Colon	Digestive system
sc_hs	SRA703206_SRS3296611.Fibroblasts	Fibroblasts	Fibroblast	Colon	Connective tissue cell	Digestive system	Colon	Digestive system
sc_hs	SRA703206_SRS3296611.Plasma cells	Plasma cells	Plasma cell	Colon	Immune/Blood cell	Digestive system	Colon	Digestive system
sc_hs	SRA703206_SRS3296611.Smooth muscle cells	Smooth muscle cells	Smooth muscle cell	Colon	Muscle cell	Digestive system	Colon	Digestive system
sc_hs	SRA703206_SRS3296611.T cells	T cells	T cell	Colon	Immune/Blood cell	Digestive system	Colon	Digestive system
sc_hs	SRA703206_SRS3296612.Endothelial cells	Endothelial cells	Endothelial cell	Colon	Endothelial cell	Digestive system	Colon	Digestive system
sc_hs	SRA703206_SRS3296612.Enteric glia cells	Enteric glia cells	Enteric glial cell	Colon	Nerve cell	Digestive system	Colon	Digestive system
sc_hs	SRA703206_SRS3296612.Fibroblasts	Fibroblasts	Fibroblast	Colon	Connective tissue cell	Digestive system	Colon	Digestive system
sc_hs	SRA703206_SRS3296612.Pericytes	Pericytes	Pericyte	Colon	Endothelial cell	Digestive system	Colon	Digestive system
sc_hs	SRA703206_SRS3296612.Plasma cells	Plasma cells	Plasma cell	Colon	Immune/Blood cell	Digestive system	Colon	Digestive system
sc_hs	SRA703206_SRS3296612.Smooth muscle cells	Smooth muscle cells	Smooth muscle cell	Colon	Muscle cell	Digestive system	Colon	Digestive system
sc_hs	SRA703206_SRS3296612.T cells	T cells	T cell	Colon	Immune/Blood cell	Digestive system	Colon	Digestive system
sc_hs	SRA703206_SRS3296613.Endothelial cells	Endothelial cells	Endothelial cell	Colon (Ulcerative Colitis)	Endothelial cell	Digestive system	Colon	Digestive system
sc_hs	SRA703206_SRS3296613.Enteric glia cells	Enteric glia cells	Enteric glial cell	Colon (Ulcerative Colitis)	Nerve cell	Digestive system	Colon	Digestive system
sc_hs	SRA703206_SRS3296613.Fibroblasts	Fibroblasts	Fibroblast	Colon (Ulcerative Colitis)	Connective tissue cell	Digestive system	Colon	Digestive system
sc_hs	SRA703206_SRS3296613.Loop of Henle cells	Loop of Henle cells	Loop of henle cell	Colon (Ulcerative Colitis)	Other	Digestive system	Colon	Digestive system
sc_hs	SRA703206_SRS3296613.Pancreatic stellate cells	Pancreatic stellate cells	Pancreatic stellate cell	Colon (Ulcerative Colitis)	Connective tissue cell	Digestive system	Colon	Digestive system
sc_hs	SRA703206_SRS3296613.Plasma cells	Plasma cells	Plasma cell	Colon (Ulcerative Colitis)	Immune/Blood cell	Digestive system	Colon	Digestive system
sc_hs	SRA703206_SRS3296613.Smooth muscle cells	Smooth muscle cells	Smooth muscle cell	Colon (Ulcerative Colitis)	Muscle cell	Digestive system	Colon	Digestive system
sc_hs	SRA703206_SRS3296614.Cholangiocytes	Cholangiocytes	Cholangiocyte	Colon (Ulcerative Colitis)	Epithelial cell	Digestive system	Colon	Digestive system
sc_hs	SRA703206_SRS3296614.Endothelial cells	Endothelial cells	Endothelial cell	Colon (Ulcerative Colitis)	Endothelial cell	Digestive system	Colon	Digestive system
sc_hs	SRA703206_SRS3296614.Enteric glia cells	Enteric glia cells	Enteric glial cell	Colon (Ulcerative Colitis)	Nerve cell	Digestive system	Colon	Digestive system
sc_hs	SRA703206_SRS3296614.Fibroblasts	Fibroblasts	Fibroblast	Colon (Ulcerative Colitis)	Connective tissue cell	Digestive system	Colon	Digestive system
sc_hs	SRA703206_SRS3296614.Pancreatic stellate cells	Pancreatic stellate cells	Pancreatic stellate cell	Colon (Ulcerative Colitis)	Connective tissue cell	Digestive system	Colon	Digestive system
sc_hs	SRA703206_SRS3296614.Smooth muscle cells	Smooth muscle cells	Smooth muscle cell	Colon (Ulcerative Colitis)	Muscle cell	Digestive system	Colon	Digestive system
sc_hs	SRA703206_SRS3296614.T cells	T cells	T cell	Colon (Ulcerative Colitis)	Immune/Blood cell	Digestive system	Colon	Digestive system
sc_hs	SRA705190_SRS3306242.Dendritic cells	Dendritic cells	Dendritic cell	Embryonic kidney	Immune/Blood cell	Urinary system	Kidney	Urinary system
sc_hs	SRA705190_SRS3306242.Erythroid-like and erythroid precursor cells	Erythroid-like and erythroid precursor cells	Erythroid-like and erythroid precursor cell	Embryonic kidney	Immune/Blood cell	Urinary system	Kidney	Urinary system
sc_hs	SRA705190_SRS3306242.Podocytes	Podocytes	Podocyte	Embryonic kidney	Endothelial cell	Urinary system	Kidney	Urinary system
sc_hs	SRA705190_SRS4139633.Endothelial cells	Endothelial cells	Endothelial cell	Embryonic kidney	Endothelial cell	Urinary system	Kidney	Urinary system
sc_hs	SRA705190_SRS4139633.Podocytes	Podocytes	Podocyte	Embryonic kidney	Endothelial cell	Urinary system	Kidney	Urinary system
sc_hs	SRA705190_SRS4139634.Dendritic cells	Dendritic cells	Dendritic cell	Embryonic kidney	Immune/Blood cell	Urinary system	Kidney	Urinary system
sc_hs	SRA705190_SRS4139634.Endothelial cells	Endothelial cells	Endothelial cell	Embryonic kidney	Endothelial cell	Urinary system	Kidney	Urinary system
sc_hs	SRA705190_SRS4139634.Podocytes	Podocytes	Podocyte	Embryonic kidney	Endothelial cell	Urinary system	Kidney	Urinary system
sc_hs	SRA705190_SRS4139635.Dendritic cells	Dendritic cells	Dendritic cell	Embryonic kidney	Immune/Blood cell	Urinary system	Kidney	Urinary system
sc_hs	SRA705190_SRS4139635.Endothelial cells	Endothelial cells	Endothelial cell	Embryonic kidney	Endothelial cell	Urinary system	Kidney	Urinary system
sc_hs	SRA705190_SRS4139635.Kidney progenitor cells	Kidney progenitor cells	Kidney progenitor cells	Embryonic kidney	Other	Urinary system	Kidney	Urinary system
sc_hs	SRA705190_SRS4139635.Podocytes	Podocytes	Podocyte	Embryonic kidney	Endothelial cell	Urinary system	Kidney	Urinary system
sc_hs	SRA709816_SRS3331831.Endothelial cells	Endothelial cells	Endothelial cell	ES-derived kidney organoid	Endothelial cell	Urinary system	Kidney	Urinary system
sc_hs	SRA709816_SRS3331831.Podocytes	Podocytes	Podocyte	ES-derived kidney organoid	Endothelial cell	Urinary system	Kidney	Urinary system
sc_hs	SRA709816_SRS3331832.Endothelial cells	Endothelial cells	Endothelial cell	ES-derived kidney organoid	Endothelial cell	Urinary system	Kidney	Urinary system
sc_hs	SRA709816_SRS3331832.Podocytes	Podocytes	Podocyte	ES-derived kidney organoid	Endothelial cell	Urinary system	Kidney	Urinary system
sc_hs	SRA709816_SRS3331833.Endothelial cells	Endothelial cells	Endothelial cell	ES-derived kidney organoid	Endothelial cell	Urinary system	Kidney	Urinary system
sc_hs	SRA709816_SRS3331833.Podocytes	Podocytes	Podocyte	ES-derived kidney organoid	Endothelial cell	Urinary system	Kidney	Urinary system
sc_hs	SRA709816_SRS3331834.Endothelial cells	Endothelial cells	Endothelial cell	ES-derived kidney organoid	Endothelial cell	Urinary system	Kidney	Urinary system
sc_hs	SRA709816_SRS3331834.Podocytes	Podocytes	Podocyte	ES-derived kidney organoid	Endothelial cell	Urinary system	Kidney	Urinary system
sc_hs	SRA710104_SRS3334253.Adipocytes	Adipocytes	Adipocyte	Adipose	Connective tissue cell	Adipose tissue	Adipose tissue	Adipose tissue
sc_hs	SRA710104_SRS3334253.Fibroblasts	Fibroblasts	Fibroblast	Adipose	Connective tissue cell	Adipose tissue	Adipose tissue	Adipose tissue
sc_hs	SRA710104_SRS3334254.Basal cells	Basal cells	Basal cell	Adipose	Epithelial cell	Adipose tissue	Adipose tissue	Adipose tissue
sc_hs	SRA710104_SRS3334254.Fibroblasts	Fibroblasts	Fibroblast	Adipose	Connective tissue cell	Adipose tissue	Adipose tissue	Adipose tissue
sc_hs	SRA710104_SRS3334255.Adipocytes	Adipocytes	Adipocyte	Adipose	Connective tissue cell	Adipose tissue	Adipose tissue	Adipose tissue
sc_hs	SRA710104_SRS3334255.Fibroblasts	Fibroblasts	Fibroblast	Adipose	Connective tissue cell	Adipose tissue	Adipose tissue	Adipose tissue
sc_hs	SRA711898_SRS3349280.Dendritic cells	Dendritic cells	Dendritic cell	Tonsil	Immune/Blood cell	Immune/Blood system	Tonsil	Immune/Blood system
sc_hs	SRA711898_SRS3349280.Mast cells	Mast cells	Mast cell	Tonsil	Immune/Blood cell	Immune/Blood system	Tonsil	Immune/Blood system
sc_hs	SRA711898_SRS3349280.NK cells	NK cells	NK cell	Tonsil	Immune/Blood cell	Immune/Blood system	Tonsil	Immune/Blood system
sc_hs	SRA713577_SRS3363004.B cells naive	B cells naive	B cell naive	Peripheral blood mononuclear cells	Immune/Blood cell	Immune/Blood system	Blood	Immune/Blood system
sc_hs	SRA713577_SRS3363004.Dendritic cells	Dendritic cells	Dendritic cell	Peripheral blood mononuclear cells	Immune/Blood cell	Immune/Blood system	Blood	Immune/Blood system
sc_hs	SRA713577_SRS3363004.Erythroid-like and erythroid precursor cells	Erythroid-like and erythroid precursor cells	Erythroid-like and erythroid precursor cell	Peripheral blood mononuclear cells	Immune/Blood cell	Immune/Blood system	Blood	Immune/Blood system
sc_hs	SRA713577_SRS3363004.Gamma delta T cells	Gamma delta T cells	Gamma delta T cell	Peripheral blood mononuclear cells	Immune/Blood cell	Immune/Blood system	Blood	Immune/Blood system
sc_hs	SRA713577_SRS3363004.Langerhans cells	Langerhans cells	Langerhans cell	Peripheral blood mononuclear cells	Immune/Blood cell	Immune/Blood system	Blood	Immune/Blood system
sc_hs	SRA713577_SRS3363004.Monocytes	Monocytes	Monocyte	Peripheral blood mononuclear cells	Immune/Blood cell	Immune/Blood system	Blood	Immune/Blood system
sc_hs	SRA713577_SRS3363004.NK cells	NK cells	NK cell	Peripheral blood mononuclear cells	Immune/Blood cell	Immune/Blood system	Blood	Immune/Blood system
sc_hs	SRA713577_SRS3363004.T cells	T cells	T cell	Peripheral blood mononuclear cells	Immune/Blood cell	Immune/Blood system	Blood	Immune/Blood system
sc_hs	SRA716153_SRS3384792.Dendritic cells	Dendritic cells	Dendritic cell	CD34+ cord blood cells	Immune/Blood cell	Immune/Blood system	Blood	Immune/Blood system
sc_hs	SRA716153_SRS3384792.Langerhans cells	Langerhans cells	Langerhans cell	CD34+ cord blood cells	Immune/Blood cell	Immune/Blood system	Blood	Immune/Blood system
sc_hs	SRA716153_SRS3384792.NK cells	NK cells	NK cell	CD34+ cord blood cells	Immune/Blood cell	Immune/Blood system	Blood	Immune/Blood system
sc_hs	SRA716153_SRS3384792.Plasmacytoid dendritic cells	Plasmacytoid dendritic cells	Plasmacytoid dendritic cell	CD34+ cord blood cells	Immune/Blood cell	Immune/Blood system	Blood	Immune/Blood system
sc_hs	SRA716153_SRS3384792.T memory cells	T memory cells	T memory cell	CD34+ cord blood cells	Immune/Blood cell	Immune/Blood system	Blood	Immune/Blood system
sc_hs	SRA716153_SRS3384793.Dendritic cells	Dendritic cells	Dendritic cell	CD34+ cord blood cells	Immune/Blood cell	Immune/Blood system	Blood	Immune/Blood system
sc_hs	SRA716153_SRS3384793.Langerhans cells	Langerhans cells	Langerhans cell	CD34+ cord blood cells	Immune/Blood cell	Immune/Blood system	Blood	Immune/Blood system
sc_hs	SRA716153_SRS3384793.Plasmacytoid dendritic cells	Plasmacytoid dendritic cells	Plasmacytoid dendritic cell	CD34+ cord blood cells	Immune/Blood cell	Immune/Blood system	Blood	Immune/Blood system
sc_hs	SRA716153_SRS3384795.Dendritic cells	Dendritic cells	Dendritic cell	CD34+ cord blood cells	Immune/Blood cell	Immune/Blood system	Blood	Immune/Blood system
sc_hs	SRA716153_SRS3384795.Langerhans cells	Langerhans cells	Langerhans cell	CD34+ cord blood cells	Immune/Blood cell	Immune/Blood system	Blood	Immune/Blood system
sc_hs	SRA716153_SRS3384795.Neutrophils	Neutrophils	Neutrophils	CD34+ cord blood cells	Immune/Blood cell	Immune/Blood system	Blood	Immune/Blood system
sc_hs	SRA716153_SRS3384795.Plasmacytoid dendritic cells	Plasmacytoid dendritic cells	Plasmacytoid dendritic cell	CD34+ cord blood cells	Immune/Blood cell	Immune/Blood system	Blood	Immune/Blood system
sc_hs	SRA716608_SRS3391629.Dendritic cells	Dendritic cells	Dendritic cell	Liver	Immune/Blood cell	Digestive system	Liver	Digestive system
sc_hs	SRA716608_SRS3391629.Endothelial cells	Endothelial cells	Endothelial cell	Liver	Endothelial cell	Digestive system	Liver	Digestive system
sc_hs	SRA716608_SRS3391629.Gamma delta T cells	Gamma delta T cells	Gamma delta T cell	Liver	Immune/Blood cell	Digestive system	Liver	Digestive system
sc_hs	SRA716608_SRS3391629.Hepatocytes	Hepatocytes	Hepatocyte	Liver	Epithelial cell	Digestive system	Liver	Digestive system
sc_hs	SRA716608_SRS3391629.Macrophages	Macrophages	Macrophage	Liver	Immune/Blood cell	Digestive system	Liver	Digestive system
sc_hs	SRA716608_SRS3391629.Monocytes	Monocytes	Monocyte	Liver	Immune/Blood cell	Digestive system	Liver	Digestive system
sc_hs	SRA716608_SRS3391629.NK cells	NK cells	NK cell	Liver	Immune/Blood cell	Digestive system	Liver	Digestive system
sc_hs	SRA716608_SRS3391629.Plasma cells	Plasma cells	Plasma cell	Liver	Immune/Blood cell	Digestive system	Liver	Digestive system
sc_hs	SRA716608_SRS3391629.T cells	T cells	T cell	Liver	Immune/Blood cell	Digestive system	Liver	Digestive system
sc_hs	SRA716608_SRS3391630.B cells	B cells	B cell	Liver	Immune/Blood cell	Digestive system	Liver	Digestive system
sc_hs	SRA716608_SRS3391630.Endothelial cells	Endothelial cells	Endothelial cell	Liver	Endothelial cell	Digestive system	Liver	Digestive system
sc_hs	SRA716608_SRS3391630.Erythroid-like and erythroid precursor cells	Erythroid-like and erythroid precursor cells	Erythroid-like and erythroid precursor cell	Liver	Immune/Blood cell	Digestive system	Liver	Digestive system
sc_hs	SRA716608_SRS3391630.Hepatic stellate cells	Hepatic stellate cells	Hepatic stellate cell	Liver	Epithelial cell	Digestive system	Liver	Digestive system
sc_hs	SRA716608_SRS3391630.Hepatocytes	Hepatocytes	Hepatocyte	Liver	Epithelial cell	Digestive system	Liver	Digestive system
sc_hs	SRA716608_SRS3391631.Cholangiocytes	Cholangiocytes	Cholangiocyte	Liver	Epithelial cell	Digestive system	Liver	Digestive system
sc_hs	SRA716608_SRS3391631.Hepatocytes	Hepatocytes	Hepatocyte	Liver	Epithelial cell	Digestive system	Liver	Digestive system
sc_hs	SRA716608_SRS3391631.Plasma cells	Plasma cells	Plasma cell	Liver	Immune/Blood cell	Digestive system	Liver	Digestive system
sc_hs	SRA716608_SRS3391632.B cells naive	B cells naive	B cell naive	Liver	Immune/Blood cell	Digestive system	Liver	Digestive system
sc_hs	SRA716608_SRS3391632.Dendritic cells	Dendritic cells	Dendritic cell	Liver	Immune/Blood cell	Digestive system	Liver	Digestive system
sc_hs	SRA716608_SRS3391632.Endothelial cells	Endothelial cells	Endothelial cell	Liver	Endothelial cell	Digestive system	Liver	Digestive system
sc_hs	SRA716608_SRS3391632.Erythroid-like and erythroid precursor cells	Erythroid-like and erythroid precursor cells	Erythroid-like and erythroid precursor cell	Liver	Immune/Blood cell	Digestive system	Liver	Digestive system
sc_hs	SRA716608_SRS3391632.Gamma delta T cells	Gamma delta T cells	Gamma delta T cell	Liver	Immune/Blood cell	Digestive system	Liver	Digestive system
sc_hs	SRA716608_SRS3391632.Hepatocytes	Hepatocytes	Hepatocyte	Liver	Epithelial cell	Digestive system	Liver	Digestive system
sc_hs	SRA716608_SRS3391632.NK cells	NK cells	NK cell	Liver	Immune/Blood cell	Digestive system	Liver	Digestive system
sc_hs	SRA716608_SRS3391632.Plasma cells	Plasma cells	Plasma cell	Liver	Immune/Blood cell	Digestive system	Liver	Digestive system
sc_hs	SRA716608_SRS3391632.T cells	T cells	T cell	Liver	Immune/Blood cell	Digestive system	Liver	Digestive system
sc_hs	SRA716608_SRS3391633.B cells	B cells	B cell	Liver	Immune/Blood cell	Digestive system	Liver	Digestive system
sc_hs	SRA716608_SRS3391633.Dendritic cells	Dendritic cells	Dendritic cell	Liver	Immune/Blood cell	Digestive system	Liver	Digestive system
sc_hs	SRA716608_SRS3391633.Endothelial cells	Endothelial cells	Endothelial cell	Liver	Endothelial cell	Digestive system	Liver	Digestive system
sc_hs	SRA716608_SRS3391633.Erythroid-like and erythroid precursor cells	Erythroid-like and erythroid precursor cells	Erythroid-like and erythroid precursor cell	Liver	Immune/Blood cell	Digestive system	Liver	Digestive system
sc_hs	SRA716608_SRS3391633.Gamma delta T cells	Gamma delta T cells	Gamma delta T cell	Liver	Immune/Blood cell	Digestive system	Liver	Digestive system
sc_hs	SRA716608_SRS3391633.Hepatocytes	Hepatocytes	Hepatocyte	Liver	Epithelial cell	Digestive system	Liver	Digestive system
sc_hs	SRA716608_SRS3391633.Monocytes	Monocytes	Monocyte	Liver	Immune/Blood cell	Digestive system	Liver	Digestive system
sc_hs	SRA716608_SRS3391633.NK cells	NK cells	NK cell	Liver	Immune/Blood cell	Digestive system	Liver	Digestive system
sc_hs	SRA716608_SRS3391633.Plasma cells	Plasma cells	Plasma cell	Liver	Immune/Blood cell	Digestive system	Liver	Digestive system
sc_hs	SRA716608_SRS3391633.T cells	T cells	T cell	Liver	Immune/Blood cell	Digestive system	Liver	Digestive system
sc_hs	SRA719952_SRS3407249.Dendritic cells	Dendritic cells	Dendritic cell	NK cells	Immune/Blood cell	Immune/Blood system	Immune cell	Immune/Blood system
sc_hs	SRA719952_SRS3407249.Gamma delta T cells	Gamma delta T cells	Gamma delta T cell	NK cells	Immune/Blood cell	Immune/Blood system	Immune cell	Immune/Blood system
sc_hs	SRA719952_SRS3407249.Langerhans cells	Langerhans cells	Langerhans cell	NK cells	Immune/Blood cell	Immune/Blood system	Immune cell	Immune/Blood system
sc_hs	SRA719952_SRS3407249.NK cells	NK cells	NK cell	NK cells	Immune/Blood cell	Immune/Blood system	Immune cell	Immune/Blood system
sc_hs	SRA721637_SRS3416994.B cells	B cells	B cell	B cells	Immune/Blood cell	Immune/Blood system	Immune cell	Immune/Blood system
sc_hs	SRA721637_SRS3416994.Dendritic cells	Dendritic cells	Dendritic cell	B cells	Immune/Blood cell	Immune/Blood system	Immune cell	Immune/Blood system
sc_hs	SRA728025_SRS3454421.B cells	B cells	B cell	Inflamed area of colon	Immune/Blood cell	Digestive system	Colon	Digestive system
sc_hs	SRA728025_SRS3454421.Basal cells	Basal cells	Basal cell	Inflamed area of colon	Epithelial cell	Digestive system	Colon	Digestive system
sc_hs	SRA728025_SRS3454421.Dendritic cells	Dendritic cells	Dendritic cell	Inflamed area of colon	Immune/Blood cell	Digestive system	Colon	Digestive system
sc_hs	SRA728025_SRS3454421.Epithelial cells	Epithelial cells	Epithelial cell	Inflamed area of colon	Epithelial cell	Digestive system	Colon	Digestive system
sc_hs	SRA728025_SRS3454421.Goblet cells	Goblet cells	Goblet cell	Inflamed area of colon	Epithelial cell	Digestive system	Colon	Digestive system
sc_hs	SRA728025_SRS3454421.NK cells	NK cells	NK cell	Inflamed area of colon	Immune/Blood cell	Digestive system	Colon	Digestive system
sc_hs	SRA728025_SRS3454421.T cells	T cells	T cell	Inflamed area of colon	Immune/Blood cell	Digestive system	Colon	Digestive system
sc_hs	SRA728025_SRS3454422.Basal cells	Basal cells	Basal cell	Colon	Epithelial cell	Digestive system	Colon	Digestive system
sc_hs	SRA728025_SRS3454422.Cholangiocytes	Cholangiocytes	Cholangiocyte	Colon	Epithelial cell	Digestive system	Colon	Digestive system
sc_hs	SRA728025_SRS3454422.Enterocytes	Enterocytes	Enterocyte	Colon	Epithelial cell	Digestive system	Colon	Digestive system
sc_hs	SRA728025_SRS3454422.Epithelial cells	Epithelial cells	Epithelial cell	Colon	Epithelial cell	Digestive system	Colon	Digestive system
sc_hs	SRA728025_SRS3454422.Goblet cells	Goblet cells	Goblet cell	Colon	Epithelial cell	Digestive system	Colon	Digestive system
sc_hs	SRA728025_SRS3454422.T cells	T cells	T cell	Colon	Immune/Blood cell	Digestive system	Colon	Digestive system
sc_hs	SRA728025_SRS3454423.Basal cells	Basal cells	Basal cell	Colon	Epithelial cell	Digestive system	Colon	Digestive system
sc_hs	SRA728025_SRS3454423.Cholangiocytes	Cholangiocytes	Cholangiocyte	Colon	Epithelial cell	Digestive system	Colon	Digestive system
sc_hs	SRA728025_SRS3454423.Enterocytes	Enterocytes	Enterocyte	Colon	Epithelial cell	Digestive system	Colon	Digestive system
sc_hs	SRA728025_SRS3454423.Epithelial cells	Epithelial cells	Epithelial cell	Colon	Epithelial cell	Digestive system	Colon	Digestive system
sc_hs	SRA728025_SRS3454423.Goblet cells	Goblet cells	Goblet cell	Colon	Epithelial cell	Digestive system	Colon	Digestive system
sc_hs	SRA728025_SRS3454423.T cells	T cells	T cell	Colon	Immune/Blood cell	Digestive system	Colon	Digestive system
sc_hs	SRA728025_SRS3454424.B cells	B cells	B cell	Colon	Immune/Blood cell	Digestive system	Colon	Digestive system
sc_hs	SRA728025_SRS3454424.Cholangiocytes	Cholangiocytes	Cholangiocyte	Colon	Epithelial cell	Digestive system	Colon	Digestive system
sc_hs	SRA728025_SRS3454424.Dendritic cells	Dendritic cells	Dendritic cell	Colon	Immune/Blood cell	Digestive system	Colon	Digestive system
sc_hs	SRA728025_SRS3454424.Epithelial cells	Epithelial cells	Epithelial cell	Colon	Epithelial cell	Digestive system	Colon	Digestive system
sc_hs	SRA728025_SRS3454424.Goblet cells	Goblet cells	Goblet cell	Colon	Epithelial cell	Digestive system	Colon	Digestive system
sc_hs	SRA728025_SRS3454424.Luminal epithelial cells	Luminal epithelial cells	Luminal epithelial cell	Colon	Epithelial cell	Digestive system	Colon	Digestive system
sc_hs	SRA728025_SRS3454424.T cells	T cells	T cell	Colon	Immune/Blood cell	Digestive system	Colon	Digestive system
sc_hs	SRA728025_SRS3454425.Cholangiocytes	Cholangiocytes	Cholangiocyte	Colon	Epithelial cell	Digestive system	Colon	Digestive system
sc_hs	SRA728025_SRS3454425.Enterocytes	Enterocytes	Enterocyte	Colon	Epithelial cell	Digestive system	Colon	Digestive system
sc_hs	SRA728025_SRS3454425.Epithelial cells	Epithelial cells	Epithelial cell	Colon	Epithelial cell	Digestive system	Colon	Digestive system
sc_hs	SRA728025_SRS3454425.Goblet cells	Goblet cells	Goblet cell	Colon	Epithelial cell	Digestive system	Colon	Digestive system
sc_hs	SRA728025_SRS3454425.T cells	T cells	T cell	Colon	Immune/Blood cell	Digestive system	Colon	Digestive system
sc_hs	SRA728025_SRS3454426.Cholangiocytes	Cholangiocytes	Cholangiocyte	Colon	Epithelial cell	Digestive system	Colon	Digestive system
sc_hs	SRA728025_SRS3454426.Ductal cells	Ductal cells	Ductal cell	Colon	Epithelial cell	Digestive system	Colon	Digestive system
sc_hs	SRA728025_SRS3454426.Enterocytes	Enterocytes	Enterocyte	Colon	Epithelial cell	Digestive system	Colon	Digestive system
sc_hs	SRA728025_SRS3454426.Epithelial cells	Epithelial cells	Epithelial cell	Colon	Epithelial cell	Digestive system	Colon	Digestive system
sc_hs	SRA728025_SRS3454426.Goblet cells	Goblet cells	Goblet cell	Colon	Epithelial cell	Digestive system	Colon	Digestive system
sc_hs	SRA728025_SRS3454426.T cells	T cells	T cell	Colon	Immune/Blood cell	Digestive system	Colon	Digestive system
sc_hs	SRA728025_SRS3454427.Cholangiocytes	Cholangiocytes	Cholangiocyte	Colon	Epithelial cell	Digestive system	Colon	Digestive system
sc_hs	SRA728025_SRS3454427.Dendritic cells	Dendritic cells	Dendritic cell	Colon	Immune/Blood cell	Digestive system	Colon	Digestive system
sc_hs	SRA728025_SRS3454427.Epithelial cells	Epithelial cells	Epithelial cell	Colon	Epithelial cell	Digestive system	Colon	Digestive system
sc_hs	SRA728025_SRS3454427.Goblet cells	Goblet cells	Goblet cell	Colon	Epithelial cell	Digestive system	Colon	Digestive system
sc_hs	SRA728025_SRS3454427.T cells	T cells	T cell	Colon	Immune/Blood cell	Digestive system	Colon	Digestive system
sc_hs	SRA728025_SRS3454428.Cholangiocytes	Cholangiocytes	Cholangiocyte	Colon	Epithelial cell	Digestive system	Colon	Digestive system
sc_hs	SRA728025_SRS3454428.Dendritic cells	Dendritic cells	Dendritic cell	Colon	Immune/Blood cell	Digestive system	Colon	Digestive system
sc_hs	SRA728025_SRS3454428.Epithelial cells	Epithelial cells	Epithelial cell	Colon	Epithelial cell	Digestive system	Colon	Digestive system
sc_hs	SRA728025_SRS3454428.Goblet cells	Goblet cells	Goblet cell	Colon	Epithelial cell	Digestive system	Colon	Digestive system
sc_hs	SRA728025_SRS3454428.NK cells	NK cells	NK cell	Colon	Immune/Blood cell	Digestive system	Colon	Digestive system
sc_hs	SRA728025_SRS3454428.T cells	T cells	T cell	Colon	Immune/Blood cell	Digestive system	Colon	Digestive system
sc_hs	SRA728025_SRS3454430.Cholangiocytes	Cholangiocytes	Cholangiocyte	Colon	Epithelial cell	Digestive system	Colon	Digestive system
sc_hs	SRA728025_SRS3454430.Enterocytes	Enterocytes	Enterocyte	Colon	Epithelial cell	Digestive system	Colon	Digestive system
sc_hs	SRA728025_SRS3454430.Epithelial cells	Epithelial cells	Epithelial cell	Colon	Epithelial cell	Digestive system	Colon	Digestive system
sc_hs	SRA728025_SRS3454430.Goblet cells	Goblet cells	Goblet cell	Colon	Epithelial cell	Digestive system	Colon	Digestive system
sc_hs	SRA728025_SRS3454430.Mast cells	Mast cells	Mast cell	Colon	Immune/Blood cell	Digestive system	Colon	Digestive system
sc_hs	SRA728025_SRS3454430.T cells	T cells	T cell	Colon	Immune/Blood cell	Digestive system	Colon	Digestive system
sc_hs	SRA729910_SRS3474726.Basal cells	Basal cells	Basal cell	Lung airway epithelial cells	Epithelial cell	Respiratory system	Lung	Respiratory system
sc_hs	SRA729910_SRS3474726.Luminal epithelial cells	Luminal epithelial cells	Luminal epithelial cell	Lung airway epithelial cells	Epithelial cell	Respiratory system	Lung	Respiratory system
sc_hs	SRA729910_SRS3474726.Monocytes	Monocytes	Monocyte	Lung airway epithelial cells	Immune/Blood cell	Respiratory system	Lung	Respiratory system
sc_hs	SRA729910_SRS3474727.Basal cells	Basal cells	Basal cell	Lung airway epithelial cells	Epithelial cell	Respiratory system	Lung	Respiratory system
sc_hs	SRA729910_SRS3474727.Monocytes	Monocytes	Monocyte	Lung airway epithelial cells	Immune/Blood cell	Respiratory system	Lung	Respiratory system
sc_hs	SRA732346_SRS3496838.Endothelial cells	Endothelial cells	Endothelial cell	Endothelial cells	Endothelial cell	Cardiovascular system	Endothelial cells	Cardiovascular system
sc_hs	SRA732346_SRS3496838.Hepatocytes	Hepatocytes	Hepatocyte	Endothelial cells	Epithelial cell	Cardiovascular system	Endothelial cells	Cardiovascular system
sc_hs	SRA740174_SRS3548780.B cells	B cells	B cell	Bone marrow	Immune/Blood cell	Immune/Blood system	Immune system	Immune/Blood system
sc_hs	SRA740174_SRS3548780.Langerhans cells	Langerhans cells	Langerhans cell	Bone marrow	Immune/Blood cell	Immune/Blood system	Immune system	Immune/Blood system
sc_hs	SRA740174_SRS3548780.Neutrophils	Neutrophils	Neutrophils	Bone marrow	Immune/Blood cell	Immune/Blood system	Immune system	Immune/Blood system
sc_hs	SRA740174_SRS3548781.B cells	B cells	B cell	Bone marrow	Immune/Blood cell	Immune/Blood system	Immune system	Immune/Blood system
sc_hs	SRA740174_SRS3548781.Langerhans cells	Langerhans cells	Langerhans cell	Bone marrow	Immune/Blood cell	Immune/Blood system	Immune system	Immune/Blood system
sc_hs	SRA740174_SRS3548781.Neutrophils	Neutrophils	Neutrophils	Bone marrow	Immune/Blood cell	Immune/Blood system	Immune system	Immune/Blood system
sc_hs	SRA740174_SRS3548782.B cells	B cells	B cell	Bone marrow	Immune/Blood cell	Immune/Blood system	Immune system	Immune/Blood system
sc_hs	SRA740174_SRS3548782.Gamma delta T cells	Gamma delta T cells	Gamma delta T cell	Bone marrow	Immune/Blood cell	Immune/Blood system	Immune system	Immune/Blood system
sc_hs	SRA740174_SRS3548782.Langerhans cells	Langerhans cells	Langerhans cell	Bone marrow	Immune/Blood cell	Immune/Blood system	Immune system	Immune/Blood system
sc_hs	SRA740174_SRS3548782.Neutrophils	Neutrophils	Neutrophils	Bone marrow	Immune/Blood cell	Immune/Blood system	Immune system	Immune/Blood system
sc_hs	SRA740174_SRS3548783.B cells	B cells	B cell	Bone marrow	Immune/Blood cell	Immune/Blood system	Immune system	Immune/Blood system
sc_hs	SRA740174_SRS3548783.Erythroid-like and erythroid precursor cells	Erythroid-like and erythroid precursor cells	Erythroid-like and erythroid precursor cell	Bone marrow	Immune/Blood cell	Immune/Blood system	Immune system	Immune/Blood system
sc_hs	SRA740174_SRS3548783.Langerhans cells	Langerhans cells	Langerhans cell	Bone marrow	Immune/Blood cell	Immune/Blood system	Immune system	Immune/Blood system
sc_hs	SRA740174_SRS3548783.Neutrophils	Neutrophils	Neutrophils	Bone marrow	Immune/Blood cell	Immune/Blood system	Immune system	Immune/Blood system
sc_hs	SRA740174_SRS3548783.T cells	T cells	T cell	Bone marrow	Immune/Blood cell	Immune/Blood system	Immune system	Immune/Blood system
sc_hs	SRA742961_SRS3565195.Basal cells	Basal cells	Basal cell	Prostate	Epithelial cell	Reproductive system (Male)	Prostate	Reproductive system (Male)
sc_hs	SRA742961_SRS3565195.Cholangiocytes	Cholangiocytes	Cholangiocyte	Prostate	Epithelial cell	Reproductive system (Male)	Prostate	Reproductive system (Male)
sc_hs	SRA742961_SRS3565195.Ductal cells	Ductal cells	Ductal cell	Prostate	Epithelial cell	Reproductive system (Male)	Prostate	Reproductive system (Male)
sc_hs	SRA742961_SRS3565195.Fibroblasts	Fibroblasts	Fibroblast	Prostate	Connective tissue cell	Reproductive system (Male)	Prostate	Reproductive system (Male)
sc_hs	SRA742961_SRS3565195.Luminal epithelial cells	Luminal epithelial cells	Luminal epithelial cell	Prostate	Epithelial cell	Reproductive system (Male)	Prostate	Reproductive system (Male)
sc_hs	SRA742961_SRS3565196.Basal cells	Basal cells	Basal cell	Prostate	Epithelial cell	Reproductive system (Male)	Prostate	Reproductive system (Male)
sc_hs	SRA742961_SRS3565196.Fibroblasts	Fibroblasts	Fibroblast	Prostate	Connective tissue cell	Reproductive system (Male)	Prostate	Reproductive system (Male)
sc_hs	SRA742961_SRS3565196.Keratinocytes	Keratinocytes	Keratinocyte	Prostate	Epithelial cell	Reproductive system (Male)	Prostate	Reproductive system (Male)
sc_hs	SRA742961_SRS3565197.Basal cells	Basal cells	Basal cell	Prostate	Epithelial cell	Reproductive system (Male)	Prostate	Reproductive system (Male)
sc_hs	SRA742961_SRS3565197.Cholangiocytes	Cholangiocytes	Cholangiocyte	Prostate	Epithelial cell	Reproductive system (Male)	Prostate	Reproductive system (Male)
sc_hs	SRA742961_SRS3565197.Ductal cells	Ductal cells	Ductal cell	Prostate	Epithelial cell	Reproductive system (Male)	Prostate	Reproductive system (Male)
sc_hs	SRA742961_SRS3565197.Fibroblasts	Fibroblasts	Fibroblast	Prostate	Connective tissue cell	Reproductive system (Male)	Prostate	Reproductive system (Male)
sc_hs	SRA742961_SRS3565197.Keratinocytes	Keratinocytes	Keratinocyte	Prostate	Epithelial cell	Reproductive system (Male)	Prostate	Reproductive system (Male)
sc_hs	SRA742961_SRS3565198.Basal cells	Basal cells	Basal cell	Prostate	Epithelial cell	Reproductive system (Male)	Prostate	Reproductive system (Male)
sc_hs	SRA742961_SRS3565198.Endothelial cells	Endothelial cells	Endothelial cell	Prostate	Endothelial cell	Reproductive system (Male)	Prostate	Reproductive system (Male)
sc_hs	SRA742961_SRS3565198.Fibroblasts	Fibroblasts	Fibroblast	Prostate	Connective tissue cell	Reproductive system (Male)	Prostate	Reproductive system (Male)
sc_hs	SRA742961_SRS3565198.Myoepithelial cells	Myoepithelial cells	Myoepithelial cell	Prostate	Epithelial cell	Reproductive system (Male)	Prostate	Reproductive system (Male)
sc_hs	SRA742961_SRS3565199.Basal cells	Basal cells	Basal cell	Prostate	Epithelial cell	Reproductive system (Male)	Prostate	Reproductive system (Male)
sc_hs	SRA742961_SRS3565199.Cholangiocytes	Cholangiocytes	Cholangiocyte	Prostate	Epithelial cell	Reproductive system (Male)	Prostate	Reproductive system (Male)
sc_hs	SRA742961_SRS3565199.Dendritic cells	Dendritic cells	Dendritic cell	Prostate	Immune/Blood cell	Reproductive system (Male)	Prostate	Reproductive system (Male)
sc_hs	SRA742961_SRS3565199.Endothelial cells	Endothelial cells	Endothelial cell	Prostate	Endothelial cell	Reproductive system (Male)	Prostate	Reproductive system (Male)
sc_hs	SRA742961_SRS3565199.Myoepithelial cells	Myoepithelial cells	Myoepithelial cell	Prostate	Epithelial cell	Reproductive system (Male)	Prostate	Reproductive system (Male)
sc_hs	SRA742961_SRS3565199.Salivary mucous cells	Salivary mucous cells	Salivary mucous cell	Prostate	Epithelial cell	Reproductive system (Male)	Prostate	Reproductive system (Male)
sc_hs	SRA742961_SRS3565201.Basal cells	Basal cells	Basal cell	Prostate	Epithelial cell	Reproductive system (Male)	Prostate	Reproductive system (Male)
sc_hs	SRA742961_SRS3565201.Mammary epithelial cells	Mammary epithelial cells	Mammary epithelial cell	Prostate	Epithelial cell	Reproductive system (Male)	Prostate	Reproductive system (Male)
sc_hs	SRA742961_SRS3565202.Basal cells	Basal cells	Basal cell	Prostate	Epithelial cell	Reproductive system (Male)	Prostate	Reproductive system (Male)
sc_hs	SRA742961_SRS3565202.Cholangiocytes	Cholangiocytes	Cholangiocyte	Prostate	Epithelial cell	Reproductive system (Male)	Prostate	Reproductive system (Male)
sc_hs	SRA742961_SRS3565202.Dendritic cells	Dendritic cells	Dendritic cell	Prostate	Immune/Blood cell	Reproductive system (Male)	Prostate	Reproductive system (Male)
sc_hs	SRA742961_SRS3565202.Ductal cells	Ductal cells	Ductal cell	Prostate	Epithelial cell	Reproductive system (Male)	Prostate	Reproductive system (Male)
sc_hs	SRA742961_SRS3565202.Epithelial cells	Epithelial cells	Epithelial cell	Prostate	Epithelial cell	Reproductive system (Male)	Prostate	Reproductive system (Male)
sc_hs	SRA742961_SRS3565202.Fibroblasts	Fibroblasts	Fibroblast	Prostate	Connective tissue cell	Reproductive system (Male)	Prostate	Reproductive system (Male)
sc_hs	SRA742961_SRS3565202.Keratinocytes	Keratinocytes	Keratinocyte	Prostate	Epithelial cell	Reproductive system (Male)	Prostate	Reproductive system (Male)
sc_hs	SRA742961_SRS3565202.Myoepithelial cells	Myoepithelial cells	Myoepithelial cell	Prostate	Epithelial cell	Reproductive system (Male)	Prostate	Reproductive system (Male)
sc_hs	SRA742961_SRS3565203.Basal cells	Basal cells	Basal cell	Prostate	Epithelial cell	Reproductive system (Male)	Prostate	Reproductive system (Male)
sc_hs	SRA742961_SRS3565203.Cholangiocytes	Cholangiocytes	Cholangiocyte	Prostate	Epithelial cell	Reproductive system (Male)	Prostate	Reproductive system (Male)
sc_hs	SRA742961_SRS3565203.Ductal cells	Ductal cells	Ductal cell	Prostate	Epithelial cell	Reproductive system (Male)	Prostate	Reproductive system (Male)
sc_hs	SRA742961_SRS3565203.Luminal epithelial cells	Luminal epithelial cells	Luminal epithelial cell	Prostate	Epithelial cell	Reproductive system (Male)	Prostate	Reproductive system (Male)
sc_hs	SRA742961_SRS3565204.Basal cells	Basal cells	Basal cell	Prostate	Epithelial cell	Reproductive system (Male)	Prostate	Reproductive system (Male)
sc_hs	SRA742961_SRS3565204.Cholangiocytes	Cholangiocytes	Cholangiocyte	Prostate	Epithelial cell	Reproductive system (Male)	Prostate	Reproductive system (Male)
sc_hs	SRA742961_SRS3565204.Ductal cells	Ductal cells	Ductal cell	Prostate	Epithelial cell	Reproductive system (Male)	Prostate	Reproductive system (Male)
sc_hs	SRA742961_SRS3565204.Endothelial cells	Endothelial cells	Endothelial cell	Prostate	Endothelial cell	Reproductive system (Male)	Prostate	Reproductive system (Male)
sc_hs	SRA742961_SRS3565204.Epithelial cells	Epithelial cells	Epithelial cell	Prostate	Epithelial cell	Reproductive system (Male)	Prostate	Reproductive system (Male)
sc_hs	SRA742961_SRS3565204.Luminal epithelial cells	Luminal epithelial cells	Luminal epithelial cell	Prostate	Epithelial cell	Reproductive system (Male)	Prostate	Reproductive system (Male)
sc_hs	SRA742961_SRS3565205.Basal cells	Basal cells	Basal cell	Prostate	Epithelial cell	Reproductive system (Male)	Prostate	Reproductive system (Male)
sc_hs	SRA742961_SRS3565205.Ductal cells	Ductal cells	Ductal cell	Prostate	Epithelial cell	Reproductive system (Male)	Prostate	Reproductive system (Male)
sc_hs	SRA742961_SRS3565206.Basal cells	Basal cells	Basal cell	Prostate	Epithelial cell	Reproductive system (Male)	Prostate	Reproductive system (Male)
sc_hs	SRA742961_SRS3565206.Ductal cells	Ductal cells	Ductal cell	Prostate	Epithelial cell	Reproductive system (Male)	Prostate	Reproductive system (Male)
sc_hs	SRA742961_SRS3565207.Basal cells	Basal cells	Basal cell	Prostate	Epithelial cell	Reproductive system (Male)	Prostate	Reproductive system (Male)
sc_hs	SRA742961_SRS3565207.Cholangiocytes	Cholangiocytes	Cholangiocyte	Prostate	Epithelial cell	Reproductive system (Male)	Prostate	Reproductive system (Male)
sc_hs	SRA742961_SRS3565207.Dendritic cells	Dendritic cells	Dendritic cell	Prostate	Immune/Blood cell	Reproductive system (Male)	Prostate	Reproductive system (Male)
sc_hs	SRA742961_SRS3565207.Endothelial cells	Endothelial cells	Endothelial cell	Prostate	Endothelial cell	Reproductive system (Male)	Prostate	Reproductive system (Male)
sc_hs	SRA742961_SRS3565208.Ductal cells	Ductal cells	Ductal cell	Prostate	Epithelial cell	Reproductive system (Male)	Prostate	Reproductive system (Male)
sc_hs	SRA742961_SRS3565208.Pancreatic stellate cells	Pancreatic stellate cells	Pancreatic stellate cell	Prostate	Connective tissue cell	Reproductive system (Male)	Prostate	Reproductive system (Male)
sc_hs	SRA742961_SRS3565209.Basal cells	Basal cells	Basal cell	Prostate	Epithelial cell	Reproductive system (Male)	Prostate	Reproductive system (Male)
sc_hs	SRA742961_SRS3565209.Endothelial cells	Endothelial cells	Endothelial cell	Prostate	Endothelial cell	Reproductive system (Male)	Prostate	Reproductive system (Male)
sc_hs	SRA742961_SRS3565209.Fibroblasts	Fibroblasts	Fibroblast	Prostate	Connective tissue cell	Reproductive system (Male)	Prostate	Reproductive system (Male)
sc_hs	SRA742961_SRS3565209.Langerhans cells	Langerhans cells	Langerhans cell	Prostate	Immune/Blood cell	Reproductive system (Male)	Prostate	Reproductive system (Male)
sc_hs	SRA742961_SRS3565210.Basal cells	Basal cells	Basal cell	Prostate	Epithelial cell	Reproductive system (Male)	Prostate	Reproductive system (Male)
sc_hs	SRA742961_SRS3565210.Dendritic cells	Dendritic cells	Dendritic cell	Prostate	Immune/Blood cell	Reproductive system (Male)	Prostate	Reproductive system (Male)
sc_hs	SRA742961_SRS3565210.Endothelial cells	Endothelial cells	Endothelial cell	Prostate	Endothelial cell	Reproductive system (Male)	Prostate	Reproductive system (Male)
sc_hs	SRA742961_SRS3565210.Mast cells	Mast cells	Mast cell	Prostate	Immune/Blood cell	Reproductive system (Male)	Prostate	Reproductive system (Male)
sc_hs	SRA742961_SRS3565210.Smooth muscle cells	Smooth muscle cells	Smooth muscle cell	Prostate	Muscle cell	Reproductive system (Male)	Prostate	Reproductive system (Male)
sc_hs	SRA742961_SRS3565210.T cells	T cells	T cell	Prostate	Immune/Blood cell	Reproductive system (Male)	Prostate	Reproductive system (Male)
sc_hs	SRA742961_SRS3565211.Basal cells	Basal cells	Basal cell	Prostate	Epithelial cell	Reproductive system (Male)	Prostate	Reproductive system (Male)
sc_hs	SRA742961_SRS3565211.Cholangiocytes	Cholangiocytes	Cholangiocyte	Prostate	Epithelial cell	Reproductive system (Male)	Prostate	Reproductive system (Male)
sc_hs	SRA742961_SRS3565211.Dendritic cells	Dendritic cells	Dendritic cell	Prostate	Immune/Blood cell	Reproductive system (Male)	Prostate	Reproductive system (Male)
sc_hs	SRA742961_SRS3565211.Ductal cells	Ductal cells	Ductal cell	Prostate	Epithelial cell	Reproductive system (Male)	Prostate	Reproductive system (Male)
sc_hs	SRA742961_SRS3565211.Endothelial cells	Endothelial cells	Endothelial cell	Prostate	Endothelial cell	Reproductive system (Male)	Prostate	Reproductive system (Male)
sc_hs	SRA742961_SRS3565211.Mammary epithelial cells	Mammary epithelial cells	Mammary epithelial cell	Prostate	Epithelial cell	Reproductive system (Male)	Prostate	Reproductive system (Male)
sc_hs	SRA749327_SRS3693910.B cells	B cells	B cell	PBMC	Immune/Blood cell	Immune/Blood system	Blood	Immune/Blood system
sc_hs	SRA749327_SRS3693910.B cells naive	B cells naive	B cell naive	PBMC	Immune/Blood cell	Immune/Blood system	Blood	Immune/Blood system
sc_hs	SRA749327_SRS3693910.Dendritic cells	Dendritic cells	Dendritic cell	PBMC	Immune/Blood cell	Immune/Blood system	Blood	Immune/Blood system
sc_hs	SRA749327_SRS3693910.Gamma delta T cells	Gamma delta T cells	Gamma delta T cell	PBMC	Immune/Blood cell	Immune/Blood system	Blood	Immune/Blood system
sc_hs	SRA749327_SRS3693910.Monocytes	Monocytes	Monocyte	PBMC	Immune/Blood cell	Immune/Blood system	Blood	Immune/Blood system
sc_hs	SRA749327_SRS3693910.NK cells	NK cells	NK cell	PBMC	Immune/Blood cell	Immune/Blood system	Blood	Immune/Blood system
sc_hs	SRA749327_SRS3693910.T memory cells	T memory cells	T memory cell	PBMC	Immune/Blood cell	Immune/Blood system	Blood	Immune/Blood system
sc_hs	SRA749327_SRS3693911.B cells naive	B cells naive	B cell naive	PBMC	Immune/Blood cell	Immune/Blood system	Blood	Immune/Blood system
sc_hs	SRA749327_SRS3693911.Erythroid-like and erythroid precursor cells	Erythroid-like and erythroid precursor cells	Erythroid-like and erythroid precursor cell	PBMC	Immune/Blood cell	Immune/Blood system	Blood	Immune/Blood system
sc_hs	SRA749327_SRS3693911.Gamma delta T cells	Gamma delta T cells	Gamma delta T cell	PBMC	Immune/Blood cell	Immune/Blood system	Blood	Immune/Blood system
sc_hs	SRA749327_SRS3693911.NK cells	NK cells	NK cell	PBMC	Immune/Blood cell	Immune/Blood system	Blood	Immune/Blood system
sc_hs	SRA749327_SRS3693911.Platelets	Platelets	Platelets	PBMC	Immune/Blood cell	Immune/Blood system	Blood	Immune/Blood system
sc_hs	SRA749327_SRS3693911.T cells	T cells	T cell	PBMC	Immune/Blood cell	Immune/Blood system	Blood	Immune/Blood system
sc_hs	SRA749327_SRS3693911.T memory cells	T memory cells	T memory cell	PBMC	Immune/Blood cell	Immune/Blood system	Blood	Immune/Blood system
sc_hs	SRA749327_SRS3693912.B cells naive	B cells naive	B cell naive	PBMC	Immune/Blood cell	Immune/Blood system	Blood	Immune/Blood system
sc_hs	SRA749327_SRS3693912.Erythroid-like and erythroid precursor cells	Erythroid-like and erythroid precursor cells	Erythroid-like and erythroid precursor cell	PBMC	Immune/Blood cell	Immune/Blood system	Blood	Immune/Blood system
sc_hs	SRA749327_SRS3693912.Gamma delta T cells	Gamma delta T cells	Gamma delta T cell	PBMC	Immune/Blood cell	Immune/Blood system	Blood	Immune/Blood system
sc_hs	SRA749327_SRS3693912.T cells	T cells	T cell	PBMC	Immune/Blood cell	Immune/Blood system	Blood	Immune/Blood system
sc_hs	SRA749327_SRS3693913.B cells	B cells	B cell	PBMC	Immune/Blood cell	Immune/Blood system	Blood	Immune/Blood system
sc_hs	SRA749327_SRS3693913.Dendritic cells	Dendritic cells	Dendritic cell	PBMC	Immune/Blood cell	Immune/Blood system	Blood	Immune/Blood system
sc_hs	SRA749327_SRS3693913.Erythroid-like and erythroid precursor cells	Erythroid-like and erythroid precursor cells	Erythroid-like and erythroid precursor cell	PBMC	Immune/Blood cell	Immune/Blood system	Blood	Immune/Blood system
sc_hs	SRA749327_SRS3693913.Gamma delta T cells	Gamma delta T cells	Gamma delta T cell	PBMC	Immune/Blood cell	Immune/Blood system	Blood	Immune/Blood system
sc_hs	SRA749327_SRS3693913.NK cells	NK cells	NK cell	PBMC	Immune/Blood cell	Immune/Blood system	Blood	Immune/Blood system
sc_hs	SRA749327_SRS3693913.Platelets	Platelets	Platelets	PBMC	Immune/Blood cell	Immune/Blood system	Blood	Immune/Blood system
sc_hs	SRA749327_SRS3693913.T cells	T cells	T cell	PBMC	Immune/Blood cell	Immune/Blood system	Blood	Immune/Blood system
sc_hs	SRA760933_SRS3693061.Basal cells	Basal cells	Basal cell	Hepatocyte-derived liver progenitor-like cells	Epithelial cell	Digestive system	Liver	Digestive system
sc_hs	SRA760933_SRS3693061.Cholangiocytes	Cholangiocytes	Cholangiocyte	Hepatocyte-derived liver progenitor-like cells	Epithelial cell	Digestive system	Liver	Digestive system
sc_hs	SRA760933_SRS3693061.Ductal cells	Ductal cells	Ductal cell	Hepatocyte-derived liver progenitor-like cells	Epithelial cell	Digestive system	Liver	Digestive system
sc_hs	SRA763890_SRS3720957.T cells	T cells	T cell	Blood CD8+ T lymphocytes	Immune/Blood cell	Immune/Blood system	Blood	Immune/Blood system
sc_hs	SRA763890_SRS3720958.Gamma delta T cells	Gamma delta T cells	Gamma delta T cell	Blood CD8+ T lymphocytes	Immune/Blood cell	Immune/Blood system	Blood	Immune/Blood system
sc_hs	SRA763890_SRS3720958.T cells	T cells	T cell	Blood CD8+ T lymphocytes	Immune/Blood cell	Immune/Blood system	Blood	Immune/Blood system
sc_hs	SRA763890_SRS3720959.T cells	T cells	T cell	Blood CD8+ T lymphocytes	Immune/Blood cell	Immune/Blood system	Blood	Immune/Blood system
sc_hs	SRA767234_SRS3741870.Dendritic cells	Dendritic cells	Dendritic cell	Tonsil CD14+ cells	Immune/Blood cell	Immune/Blood system	Tonsil	Immune/Blood system
sc_hs	SRA767234_SRS3741870.NK cells	NK cells	NK cell	Tonsil CD14+ cells	Immune/Blood cell	Immune/Blood system	Tonsil	Immune/Blood system
sc_hs	SRA767234_SRS3741870.Plasmacytoid dendritic cells	Plasmacytoid dendritic cells	Plasmacytoid dendritic cell	Tonsil CD14+ cells	Immune/Blood cell	Immune/Blood system	Tonsil	Immune/Blood system
sc_hs	SRA767245_SRS3741878.T cells	T cells	T cell	Tonsil CD4 T cells	Immune/Blood cell	Immune/Blood system	Tonsil	Immune/Blood system
sc_hs	SRA767245_SRS3741878.T memory cells	T memory cells	T memory cell	Tonsil CD4 T cells	Immune/Blood cell	Immune/Blood system	Tonsil	Immune/Blood system
sc_hs	SRA767245_SRS3741879.T cells	T cells	T cell	Tonsil CD4 T cells	Immune/Blood cell	Immune/Blood system	Tonsil	Immune/Blood system
sc_hs	SRA767245_SRS3741879.T memory cells	T memory cells	T memory cell	Tonsil CD4 T cells	Immune/Blood cell	Immune/Blood system	Tonsil	Immune/Blood system
sc_hs	SRA767245_SRS3741880.T cells	T cells	T cell	Tonsil CD4 T cells	Immune/Blood cell	Immune/Blood system	Tonsil	Immune/Blood system
sc_hs	SRA767245_SRS3741880.T memory cells	T memory cells	T memory cell	Tonsil CD4 T cells	Immune/Blood cell	Immune/Blood system	Tonsil	Immune/Blood system
sc_hs	SRA768499_SRS3744979.Gamma delta T cells	Gamma delta T cells	Gamma delta T cell	NK cells from spleen	Immune/Blood cell	Immune/Blood system	Immune cell	Immune/Blood system
sc_hs	SRA768499_SRS3744979.NK cells	NK cells	NK cell	NK cells from spleen	Immune/Blood cell	Immune/Blood system	Immune cell	Immune/Blood system
sc_hs	SRA768499_SRS3744980.Gamma delta T cells	Gamma delta T cells	Gamma delta T cell	NK cells from spleen	Immune/Blood cell	Immune/Blood system	Immune cell	Immune/Blood system
sc_hs	SRA768499_SRS3744980.NK cells	NK cells	NK cell	NK cells from spleen	Immune/Blood cell	Immune/Blood system	Immune cell	Immune/Blood system
sc_hs	SRA768499_SRS3744981.Erythroid-like and erythroid precursor cells	Erythroid-like and erythroid precursor cells	Erythroid-like and erythroid precursor cell	NK cells from blood	Immune/Blood cell	Immune/Blood system	Immune cell	Immune/Blood system
sc_hs	SRA768499_SRS3744981.Gamma delta T cells	Gamma delta T cells	Gamma delta T cell	NK cells from blood	Immune/Blood cell	Immune/Blood system	Immune cell	Immune/Blood system
sc_hs	SRA768499_SRS3744981.NK cells	NK cells	NK cell	NK cells from blood	Immune/Blood cell	Immune/Blood system	Immune cell	Immune/Blood system
sc_hs	SRA768499_SRS3744982.Gamma delta T cells	Gamma delta T cells	Gamma delta T cell	NK cells from blood	Immune/Blood cell	Immune/Blood system	Immune cell	Immune/Blood system
sc_hs	SRA768499_SRS3744983.Gamma delta T cells	Gamma delta T cells	Gamma delta T cell	NK cells from blood	Immune/Blood cell	Immune/Blood system	Immune cell	Immune/Blood system
sc_hs	SRA768499_SRS3744990.Gamma delta T cells	Gamma delta T cells	Gamma delta T cell	NK cells from spleen	Immune/Blood cell	Immune/Blood system	Immune cell	Immune/Blood system
sc_hs	SRA768499_SRS3744990.NK cells	NK cells	NK cell	NK cells from spleen	Immune/Blood cell	Immune/Blood system	Immune cell	Immune/Blood system
sc_hs	SRA769176_SRS3747746.T cells	T cells	T cell	T cells	Immune/Blood cell	Immune/Blood system	Immune cell	Immune/Blood system
sc_hs	SRA769176_SRS3747746.T memory cells	T memory cells	T memory cell	T cells	Immune/Blood cell	Immune/Blood system	Immune cell	Immune/Blood system
sc_hs	SRA769176_SRS3747747.T cells	T cells	T cell	T cells	Immune/Blood cell	Immune/Blood system	Immune cell	Immune/Blood system
sc_hs	SRA769176_SRS3747748.T cells	T cells	T cell	T cells	Immune/Blood cell	Immune/Blood system	Immune cell	Immune/Blood system
sc_hs	SRA769176_SRS3747748.T memory cells	T memory cells	T memory cell	T cells	Immune/Blood cell	Immune/Blood system	Immune cell	Immune/Blood system
sc_hs	SRA779509_SRS3805245.B cells	B cells	B cell	Bone marrow	Immune/Blood cell	Immune/Blood system	Immune system	Immune/Blood system
sc_hs	SRA779509_SRS3805245.Dendritic cells	Dendritic cells	Dendritic cell	Bone marrow	Immune/Blood cell	Immune/Blood system	Immune system	Immune/Blood system
sc_hs	SRA779509_SRS3805245.Erythroid-like and erythroid precursor cells	Erythroid-like and erythroid precursor cells	Erythroid-like and erythroid precursor cell	Bone marrow	Immune/Blood cell	Immune/Blood system	Immune system	Immune/Blood system
sc_hs	SRA779509_SRS3805245.Gamma delta T cells	Gamma delta T cells	Gamma delta T cell	Bone marrow	Immune/Blood cell	Immune/Blood system	Immune system	Immune/Blood system
sc_hs	SRA779509_SRS3805245.NK cells	NK cells	NK cell	Bone marrow	Immune/Blood cell	Immune/Blood system	Immune system	Immune/Blood system
sc_hs	SRA779509_SRS3805245.Plasma cells	Plasma cells	Plasma cell	Bone marrow	Immune/Blood cell	Immune/Blood system	Immune system	Immune/Blood system
sc_hs	SRA779509_SRS3805245.Plasmacytoid dendritic cells	Plasmacytoid dendritic cells	Plasmacytoid dendritic cell	Bone marrow	Immune/Blood cell	Immune/Blood system	Immune system	Immune/Blood system
sc_hs	SRA779509_SRS3805245.T cells	T cells	T cell	Bone marrow	Immune/Blood cell	Immune/Blood system	Immune system	Immune/Blood system
sc_hs	SRA779509_SRS3805245.T memory cells	T memory cells	T memory cell	Bone marrow	Immune/Blood cell	Immune/Blood system	Immune system	Immune/Blood system
sc_hs	SRA779509_SRS3805246.B cells	B cells	B cell	Bone marrow	Immune/Blood cell	Immune/Blood system	Immune system	Immune/Blood system
sc_hs	SRA779509_SRS3805246.B cells naive	B cells naive	B cell naive	Bone marrow	Immune/Blood cell	Immune/Blood system	Immune system	Immune/Blood system
sc_hs	SRA779509_SRS3805246.Dendritic cells	Dendritic cells	Dendritic cell	Bone marrow	Immune/Blood cell	Immune/Blood system	Immune system	Immune/Blood system
sc_hs	SRA779509_SRS3805246.Erythroid-like and erythroid precursor cells	Erythroid-like and erythroid precursor cells	Erythroid-like and erythroid precursor cell	Bone marrow	Immune/Blood cell	Immune/Blood system	Immune system	Immune/Blood system
sc_hs	SRA779509_SRS3805246.Gamma delta T cells	Gamma delta T cells	Gamma delta T cell	Bone marrow	Immune/Blood cell	Immune/Blood system	Immune system	Immune/Blood system
sc_hs	SRA779509_SRS3805246.Langerhans cells	Langerhans cells	Langerhans cell	Bone marrow	Immune/Blood cell	Immune/Blood system	Immune system	Immune/Blood system
sc_hs	SRA779509_SRS3805246.Neutrophils	Neutrophils	Neutrophils	Bone marrow	Immune/Blood cell	Immune/Blood system	Immune system	Immune/Blood system
sc_hs	SRA779509_SRS3805246.Plasma cells	Plasma cells	Plasma cell	Bone marrow	Immune/Blood cell	Immune/Blood system	Immune system	Immune/Blood system
sc_hs	SRA779509_SRS3805246.T cells	T cells	T cell	Bone marrow	Immune/Blood cell	Immune/Blood system	Immune system	Immune/Blood system
sc_hs	SRA779509_SRS3805247.B cells	B cells	B cell	Bone marrow	Immune/Blood cell	Immune/Blood system	Immune system	Immune/Blood system
sc_hs	SRA779509_SRS3805247.B cells naive	B cells naive	B cell naive	Bone marrow	Immune/Blood cell	Immune/Blood system	Immune system	Immune/Blood system
sc_hs	SRA779509_SRS3805247.Dendritic cells	Dendritic cells	Dendritic cell	Bone marrow	Immune/Blood cell	Immune/Blood system	Immune system	Immune/Blood system
sc_hs	SRA779509_SRS3805247.Erythroid-like and erythroid precursor cells	Erythroid-like and erythroid precursor cells	Erythroid-like and erythroid precursor cell	Bone marrow	Immune/Blood cell	Immune/Blood system	Immune system	Immune/Blood system
sc_hs	SRA779509_SRS3805247.Gamma delta T cells	Gamma delta T cells	Gamma delta T cell	Bone marrow	Immune/Blood cell	Immune/Blood system	Immune system	Immune/Blood system
sc_hs	SRA779509_SRS3805247.Langerhans cells	Langerhans cells	Langerhans cell	Bone marrow	Immune/Blood cell	Immune/Blood system	Immune system	Immune/Blood system
sc_hs	SRA779509_SRS3805247.Plasma cells	Plasma cells	Plasma cell	Bone marrow	Immune/Blood cell	Immune/Blood system	Immune system	Immune/Blood system
sc_hs	SRA779509_SRS3805247.Plasmacytoid dendritic cells	Plasmacytoid dendritic cells	Plasmacytoid dendritic cell	Bone marrow	Immune/Blood cell	Immune/Blood system	Immune system	Immune/Blood system
sc_hs	SRA779509_SRS3805247.T cells	T cells	T cell	Bone marrow	Immune/Blood cell	Immune/Blood system	Immune system	Immune/Blood system
sc_hs	SRA779509_SRS3805248.B cells	B cells	B cell	Bone marrow	Immune/Blood cell	Immune/Blood system	Immune system	Immune/Blood system
sc_hs	SRA779509_SRS3805248.B cells naive	B cells naive	B cell naive	Bone marrow	Immune/Blood cell	Immune/Blood system	Immune system	Immune/Blood system
sc_hs	SRA779509_SRS3805248.Dendritic cells	Dendritic cells	Dendritic cell	Bone marrow	Immune/Blood cell	Immune/Blood system	Immune system	Immune/Blood system
sc_hs	SRA779509_SRS3805248.Erythroid-like and erythroid precursor cells	Erythroid-like and erythroid precursor cells	Erythroid-like and erythroid precursor cell	Bone marrow	Immune/Blood cell	Immune/Blood system	Immune system	Immune/Blood system
sc_hs	SRA779509_SRS3805248.Gamma delta T cells	Gamma delta T cells	Gamma delta T cell	Bone marrow	Immune/Blood cell	Immune/Blood system	Immune system	Immune/Blood system
sc_hs	SRA779509_SRS3805248.Plasma cells	Plasma cells	Plasma cell	Bone marrow	Immune/Blood cell	Immune/Blood system	Immune system	Immune/Blood system
sc_hs	SRA779509_SRS3805248.T cells	T cells	T cell	Bone marrow	Immune/Blood cell	Immune/Blood system	Immune system	Immune/Blood system
sc_hs	SRA779509_SRS3805249.B cells	B cells	B cell	Bone marrow	Immune/Blood cell	Immune/Blood system	Immune system	Immune/Blood system
sc_hs	SRA779509_SRS3805249.B cells naive	B cells naive	B cell naive	Bone marrow	Immune/Blood cell	Immune/Blood system	Immune system	Immune/Blood system
sc_hs	SRA779509_SRS3805249.Erythroid-like and erythroid precursor cells	Erythroid-like and erythroid precursor cells	Erythroid-like and erythroid precursor cell	Bone marrow	Immune/Blood cell	Immune/Blood system	Immune system	Immune/Blood system
sc_hs	SRA779509_SRS3805249.Plasma cells	Plasma cells	Plasma cell	Bone marrow	Immune/Blood cell	Immune/Blood system	Immune system	Immune/Blood system
sc_hs	SRA779509_SRS3805250.B cells	B cells	B cell	Bone marrow	Immune/Blood cell	Immune/Blood system	Immune system	Immune/Blood system
sc_hs	SRA779509_SRS3805250.Dendritic cells	Dendritic cells	Dendritic cell	Bone marrow	Immune/Blood cell	Immune/Blood system	Immune system	Immune/Blood system
sc_hs	SRA779509_SRS3805250.Erythroid-like and erythroid precursor cells	Erythroid-like and erythroid precursor cells	Erythroid-like and erythroid precursor cell	Bone marrow	Immune/Blood cell	Immune/Blood system	Immune system	Immune/Blood system
sc_hs	SRA779509_SRS3805250.NK cells	NK cells	NK cell	Bone marrow	Immune/Blood cell	Immune/Blood system	Immune system	Immune/Blood system
sc_hs	SRA779509_SRS3805250.Plasma cells	Plasma cells	Plasma cell	Bone marrow	Immune/Blood cell	Immune/Blood system	Immune system	Immune/Blood system
sc_hs	SRA779509_SRS3805250.T cells	T cells	T cell	Bone marrow	Immune/Blood cell	Immune/Blood system	Immune system	Immune/Blood system
sc_hs	SRA779509_SRS3805251.B cells	B cells	B cell	Bone marrow	Immune/Blood cell	Immune/Blood system	Immune system	Immune/Blood system
sc_hs	SRA779509_SRS3805251.Erythroid-like and erythroid precursor cells	Erythroid-like and erythroid precursor cells	Erythroid-like and erythroid precursor cell	Bone marrow	Immune/Blood cell	Immune/Blood system	Immune system	Immune/Blood system
sc_hs	SRA779509_SRS3805251.NK cells	NK cells	NK cell	Bone marrow	Immune/Blood cell	Immune/Blood system	Immune system	Immune/Blood system
sc_hs	SRA779509_SRS3805251.Plasma cells	Plasma cells	Plasma cell	Bone marrow	Immune/Blood cell	Immune/Blood system	Immune system	Immune/Blood system
sc_hs	SRA779509_SRS3805252.B cells	B cells	B cell	Bone marrow	Immune/Blood cell	Immune/Blood system	Immune system	Immune/Blood system
sc_hs	SRA779509_SRS3805252.Dendritic cells	Dendritic cells	Dendritic cell	Bone marrow	Immune/Blood cell	Immune/Blood system	Immune system	Immune/Blood system
sc_hs	SRA779509_SRS3805252.Erythroid-like and erythroid precursor cells	Erythroid-like and erythroid precursor cells	Erythroid-like and erythroid precursor cell	Bone marrow	Immune/Blood cell	Immune/Blood system	Immune system	Immune/Blood system
sc_hs	SRA779509_SRS3805252.Gamma delta T cells	Gamma delta T cells	Gamma delta T cell	Bone marrow	Immune/Blood cell	Immune/Blood system	Immune system	Immune/Blood system
sc_hs	SRA779509_SRS3805252.NK cells	NK cells	NK cell	Bone marrow	Immune/Blood cell	Immune/Blood system	Immune system	Immune/Blood system
sc_hs	SRA779509_SRS3805252.Plasma cells	Plasma cells	Plasma cell	Bone marrow	Immune/Blood cell	Immune/Blood system	Immune system	Immune/Blood system
sc_hs	SRA779509_SRS3805252.Plasmacytoid dendritic cells	Plasmacytoid dendritic cells	Plasmacytoid dendritic cell	Bone marrow	Immune/Blood cell	Immune/Blood system	Immune system	Immune/Blood system
sc_hs	SRA779509_SRS3805252.T cells	T cells	T cell	Bone marrow	Immune/Blood cell	Immune/Blood system	Immune system	Immune/Blood system
sc_hs	SRA779509_SRS3805253.Dendritic cells	Dendritic cells	Dendritic cell	Bone marrow	Immune/Blood cell	Immune/Blood system	Immune system	Immune/Blood system
[truncated: 4,655 more rows]

## Sheet: S2
Table S2 Meta information of 1,871 GWASs
Note: Each row represents a GWAS. Colunm meaning: "id", GWAS ID in PCGA; "causaldb_id", GWAS ID in CAUSALdb; "category", category of phenotype; "trait", phenotype name; "mesh_term", MeSH term of phenotype provided by CAUSALdb; "mesh_id", MeSH ID; "sample_size", sample size of GWAS; "n_case", case number; "n_control", control number; "population", population; "pmid": PubMed ID; "doc", download URL.
id	causaldb_id	category	trait	mesh_term	mesh_id	sample_size	n_case	n_control	population	pmid	doc
Nealelab_id_404	2653	Immune/Blood	R79 Other abnormal findings of blood chemistry	Blood Chemical Analysis	D001774	361194	2622	358572	EUR	Nealelab	https://docs.google.com/spreadsheets/d/1kvPoupSzsSFBNSztMzl04xMoSC3Kcx3CrjVf4yBmESU/edit#gid=227859376
GeneAtlas_id_256	1527	Immune/Blood	I80-I89 Diseases of veins, lymphatic vessels and lymph nodes, not elsewhere classified	Hemic and Lymphatic Diseases	D006425	452264	42582	409682	EUR	30349118	http://geneatlas.roslin.ed.ac.uk/
GeneAtlas_id_319	1528	Immune/Blood	C81-C96 Malignant neoplasms, stated or presumed to be primary, of lymphoid, haematopoietic and related tissue	Hemic and Lymphatic Diseases	D006425	452264	3046	449218	EUR	30349118	http://geneatlas.roslin.ed.ac.uk/
GeneAtlas_id_584	1529	Immune/Blood	other venous/lymphatic disease	Hemic and Lymphatic Diseases	D006425	452264	1875	450389	EUR	30349118	http://geneatlas.roslin.ed.ac.uk/
GeneAtlas_id_40	1523	Immune/Blood	D75 Other diseases of blood and blood-forming organs	Hematologic Diseases	D006402	452264	677	451587	EUR	30349118	http://geneatlas.roslin.ed.ac.uk/
GeneAtlas_id_172	1524	Immune/Blood	haematology	Hematologic Diseases	D006402	452264	6314	445950	EUR	30349118	http://geneatlas.roslin.ed.ac.uk/
GeneAtlas_id_183	1525	Immune/Blood	D70-D77 Other diseases of blood and blood-forming organs	Hematologic Diseases	D006402	452264	5047	447217	EUR	30349118	http://geneatlas.roslin.ed.ac.uk/
GeneAtlas_id_48	1246	Immune/Blood	D51 Vitamin B12 deficiency anaemia	Anemia	D000740	452264	961	451303	EUR	30349118	http://geneatlas.roslin.ed.ac.uk/
GeneAtlas_id_113	1247	Immune/Blood	D50-D53 Nutritional anaemias	Anemia	D000740	452264	9393	442871	EUR	30349118	http://geneatlas.roslin.ed.ac.uk/
GeneAtlas_id_226	1248	Immune/Blood	anaemia	Anemia	D000740	452264	4598	447666	EUR	30349118	http://geneatlas.roslin.ed.ac.uk/
GeneAtlas_id_515	1249	Immune/Blood	D64 Other anaemias	Anemia	D000740	452264	12664	439600	EUR	30349118	http://geneatlas.roslin.ed.ac.uk/
GeneAtlas_id_517	1250	Immune/Blood	D63 Anaemia in chronic diseases classified elsewhere	Anemia	D000740	452264	763	451501	EUR	30349118	http://geneatlas.roslin.ed.ac.uk/
Nealelab_id_255	2637	Immune/Blood	D64 Other anaemias	Anemia	D000740	361194	3702	357492	EUR	Nealelab	https://docs.google.com/spreadsheets/d/1kvPoupSzsSFBNSztMzl04xMoSC3Kcx3CrjVf4yBmESU/edit#gid=227859360
GeneAtlas_id_379	1251	Immune/Blood	D60-D64 Aplastic and other anaemias	Anemia, Aplastic	D000741	452264	13656	438608	EUR	30349118	http://geneatlas.roslin.ed.ac.uk/
GeneAtlas_id_67	1305	Immune/Blood	D65-D69 Coagulation defects, purpura and other haemorrhagic conditions	Blood Coagulation Disorders	D001778	452264	2847	449417	EUR	30349118	http://geneatlas.roslin.ed.ac.uk/
GeneAtlas_id_505	1306	Immune/Blood	clotting disorder/excessive bleeding	Blood Coagulation Disorders	D001778	452264	886	451378	EUR	30349118	http://geneatlas.roslin.ed.ac.uk/
GeneAtlas_id_514	1307	Immune/Blood	D68 Other coagulation defects	Blood Coagulation Disorders	D001778	452264	1018	451246	EUR	30349118	http://geneatlas.roslin.ed.ac.uk/
GeneAtlas_id_513	1736	Immune/Blood	D69 Purpura and other haemorrhagic conditions	Purpura	D011693	452264	1802	450462	EUR	30349118	http://geneatlas.roslin.ed.ac.uk/
GeneAtlas_id_37	1243	Immune/Blood	D70 Agranulocytosis	Agranulocytosis	D000380	452264	3509	448755	EUR	30349118	http://geneatlas.roslin.ed.ac.uk/
GeneAtlas_id_618	1598	Immune/Blood	I89 Other non-infective disorders of lymphatic vessels and lymph nodes	Lymphatic Diseases	D008206	452264	714	451550	EUR	30349118	http://geneatlas.roslin.ed.ac.uk/
GeneAtlas_id_71	1764	Immune/Blood	D86 Sarcoidosis	Sarcoidosis	D012507	452264	584	451680	EUR	30349118	http://geneatlas.roslin.ed.ac.uk/
GeneAtlas_id_140	1765	Immune/Blood	sarcoidosis	Sarcoidosis	D012507	452264	867	451397	EUR	30349118	http://geneatlas.roslin.ed.ac.uk/
GeneAtlas_id_36	1795	Immune/Blood	D73 Diseases of spleen	Splenic Diseases	D013158	452264	575	451689	EUR	30349118	http://geneatlas.roslin.ed.ac.uk/
GeneAtlas_id_478	1555	Immune/Blood	D80-D89 Certain disorders involving the immune mechanism	Immune System Diseases	D007154	452264	1144	451120	EUR	30349118	http://geneatlas.roslin.ed.ac.uk/
GeneAtlas_id_117	1548	Immune/Blood	allergy/hypersensitivity/anaphylaxis	Hypersensitivity	D006967	452264	33472	418792	EUR	30349118	http://geneatlas.roslin.ed.ac.uk/
GeneAtlas_id_345	1411	Immune/Blood	allergy or anaphylactic reaction to drug	Drug Hypersensitivity	D004342	452264	3932	448332	EUR	30349118	http://geneatlas.roslin.ed.ac.uk/
GeneAtlas_id_126	1470	Immune/Blood	allergy or anaphylactic reaction to food	Food Hypersensitivity	D005512	452264	2035	450229	EUR	30349118	http://geneatlas.roslin.ed.ac.uk/
GeneAtlas_id_688	1304	Immune/Blood	Nucleated red blood cell count	Blood Cell Count	D001772	452264	None	None	EUR	30349118	http://geneatlas.roslin.ed.ac.uk/
GeneAtlas_id_687	1435	Immune/Blood	Nucleated red blood cell percentage	Erythrocyte Count	D004906	452264	None	None	EUR	30349118	http://geneatlas.roslin.ed.ac.uk/
GeneAtlas_id_707	1436	Immune/Blood	Red blood cell (erythrocyte) distribution width	Erythrocyte Count	D004906	452264	None	None	EUR	30349118	http://geneatlas.roslin.ed.ac.uk/
GeneAtlas_id_708	1437	Immune/Blood	Red blood cell (erythrocyte) count	Erythrocyte Count	D004906	452264	None	None	EUR	30349118	http://geneatlas.roslin.ed.ac.uk/
Nealelab_id_100	2716	Immune/Blood	Red blood cell (erythrocyte) count	Erythrocyte Count	D004906	350475	None	None	EUR	Nealelab	https://docs.google.com/spreadsheets/d/1kvPoupSzsSFBNSztMzl04xMoSC3Kcx3CrjVf4yBmESU/edit#gid=227859660
Nealelab_id_106	2715	Immune/Blood	Red blood cell (erythrocyte) distribution width	Erythrocyte Count	D004906	350473	None	None	EUR	Nealelab	https://docs.google.com/spreadsheets/d/1kvPoupSzsSFBNSztMzl04xMoSC3Kcx3CrjVf4yBmESU/edit#gid=227859657
GeneAtlas_id_681	1899	Immune/Blood	Immature reticulocyte fraction	Reticulocyte Count	D017701	452264	None	None	EUR	30349118	http://geneatlas.roslin.ed.ac.uk/
GeneAtlas_id_682	1900	Immune/Blood	Reticulocyte percentage	Reticulocyte Count	D017701	452264	None	None	EUR	30349118	http://geneatlas.roslin.ed.ac.uk/
GeneAtlas_id_683	1901	Immune/Blood	Reticulocyte count	Reticulocyte Count	D017701	452264	None	None	EUR	30349118	http://geneatlas.roslin.ed.ac.uk/
GeneAtlas_id_684	1902	Immune/Blood	High light scatter reticulocyte count	Reticulocyte Count	D017701	452264	None	None	EUR	30349118	http://geneatlas.roslin.ed.ac.uk/
GeneAtlas_id_686	1903	Immune/Blood	High light scatter reticulocyte percentage	Reticulocyte Count	D017701	452264	None	None	EUR	30349118	http://geneatlas.roslin.ed.ac.uk/
Nealelab_id_119	2990	Immune/Blood	Reticulocyte percentage	Reticulocyte Count	D017701	344728	None	None	EUR	Nealelab	https://docs.google.com/spreadsheets/d/1kvPoupSzsSFBNSztMzl04xMoSC3Kcx3CrjVf4yBmESU/edit#gid=227859632
Nealelab_id_120	2992	Immune/Blood	Reticulocyte count	Reticulocyte Count	D017701	344729	None	None	EUR	Nealelab	https://docs.google.com/spreadsheets/d/1kvPoupSzsSFBNSztMzl04xMoSC3Kcx3CrjVf4yBmESU/edit#gid=227859635
Nealelab_id_123	2991	Immune/Blood	Immature reticulocyte fraction	Reticulocyte Count	D017701	344728	None	None	EUR	Nealelab	https://docs.google.com/spreadsheets/d/1kvPoupSzsSFBNSztMzl04xMoSC3Kcx3CrjVf4yBmESU/edit#gid=227859634
Nealelab_id_124	2993	Immune/Blood	High light scatter reticulocyte percentage	Reticulocyte Count	D017701	344729	None	None	EUR	Nealelab	https://docs.google.com/spreadsheets/d/1kvPoupSzsSFBNSztMzl04xMoSC3Kcx3CrjVf4yBmESU/edit#gid=227859637
Nealelab_id_125	2994	Immune/Blood	High light scatter reticulocyte count	Reticulocyte Count	D017701	344729	None	None	EUR	Nealelab	https://docs.google.com/spreadsheets/d/1kvPoupSzsSFBNSztMzl04xMoSC3Kcx3CrjVf4yBmESU/edit#gid=227859638
GeneAtlas_id_690	1583	Immune/Blood	Monocyte count	Leukocyte Count	D007958	452264	None	None	EUR	30349118	http://geneatlas.roslin.ed.ac.uk/
GeneAtlas_id_691	1584	Immune/Blood	Neutrophill count	Leukocyte Count	D007958	452264	None	None	EUR	30349118	http://geneatlas.roslin.ed.ac.uk/
GeneAtlas_id_692	1585	Immune/Blood	Eosinophill count	Leukocyte Count	D007958	452264	None	None	EUR	30349118	http://geneatlas.roslin.ed.ac.uk/
GeneAtlas_id_693	1586	Immune/Blood	Basophill count	Leukocyte Count	D007958	452264	None	None	EUR	30349118	http://geneatlas.roslin.ed.ac.uk/
GeneAtlas_id_695	1587	Immune/Blood	Monocyte percentage	Leukocyte Count	D007958	452264	None	None	EUR	30349118	http://geneatlas.roslin.ed.ac.uk/
GeneAtlas_id_696	1588	Immune/Blood	Neutrophill percentage	Leukocyte Count	D007958	452264	None	None	EUR	30349118	http://geneatlas.roslin.ed.ac.uk/
GeneAtlas_id_697	1589	Immune/Blood	Eosinophill percentage	Leukocyte Count	D007958	452264	None	None	EUR	30349118	http://geneatlas.roslin.ed.ac.uk/
GeneAtlas_id_698	1590	Immune/Blood	Basophill percentage	Leukocyte Count	D007958	452264	None	None	EUR	30349118	http://geneatlas.roslin.ed.ac.uk/
GeneAtlas_id_703	1591	Immune/Blood	White blood cell (leukocyte) count	Leukocyte Count	D007958	452264	None	None	EUR	30349118	http://geneatlas.roslin.ed.ac.uk/
Nealelab_id_99	2815	Immune/Blood	White blood cell (leukocyte) count	Leukocyte Count	D007958	350470	None	None	EUR	Nealelab	https://docs.google.com/spreadsheets/d/1kvPoupSzsSFBNSztMzl04xMoSC3Kcx3CrjVf4yBmESU/edit#gid=227859651
Nealelab_id_112	2809	Immune/Blood	Monocyte count	Leukocyte Count	D007958	349856	None	None	EUR	Nealelab	https://docs.google.com/spreadsheets/d/1kvPoupSzsSFBNSztMzl04xMoSC3Kcx3CrjVf4yBmESU/edit#gid=227859641
Nealelab_id_113	2810	Immune/Blood	Neutrophill count	Leukocyte Count	D007958	349856	None	None	EUR	Nealelab	https://docs.google.com/spreadsheets/d/1kvPoupSzsSFBNSztMzl04xMoSC3Kcx3CrjVf4yBmESU/edit#gid=227859642
Nealelab_id_115	2811	Immune/Blood	Monocyte percentage	Leukocyte Count	D007958	349861	None	None	EUR	Nealelab	https://docs.google.com/spreadsheets/d/1kvPoupSzsSFBNSztMzl04xMoSC3Kcx3CrjVf4yBmESU/edit#gid=227859644
Nealelab_id_116	2812	Immune/Blood	Neutrophill percentage	Leukocyte Count	D007958	349861	None	None	EUR	Nealelab	https://docs.google.com/spreadsheets/d/1kvPoupSzsSFBNSztMzl04xMoSC3Kcx3CrjVf4yBmESU/edit#gid=227859645
Nealelab_id_117	2813	Immune/Blood	Eosinophill percentage	Leukocyte Count	D007958	349861	None	None	EUR	Nealelab	https://docs.google.com/spreadsheets/d/1kvPoupSzsSFBNSztMzl04xMoSC3Kcx3CrjVf4yBmESU/edit#gid=227859646
Nealelab_id_118	2814	Immune/Blood	Basophill percentage	Leukocyte Count	D007958	349861	None	None	EUR	Nealelab	https://docs.google.com/spreadsheets/d/1kvPoupSzsSFBNSztMzl04xMoSC3Kcx3CrjVf4yBmESU/edit#gid=227859647
GeneAtlas_id_689	1908	Immune/Blood	Lymphocyte count	Lymphocyte Count	D018655	452264	None	None	EUR	30349118	http://geneatlas.roslin.ed.ac.uk/
GeneAtlas_id_694	1909	Immune/Blood	Lymphocyte percentage	Lymphocyte Count	D018655	452264	None	None	EUR	30349118	http://geneatlas.roslin.ed.ac.uk/
Nealelab_id_111	2997	Immune/Blood	Lymphocyte count	Lymphocyte Count	D018655	349856	None	None	EUR	Nealelab	https://docs.google.com/spreadsheets/d/1kvPoupSzsSFBNSztMzl04xMoSC3Kcx3CrjVf4yBmESU/edit#gid=227859640
Nealelab_id_114	2998	Immune/Blood	Lymphocyte percentage	Lymphocyte Count	D018655	349861	None	None	EUR	Nealelab	https://docs.google.com/spreadsheets/d/1kvPoupSzsSFBNSztMzl04xMoSC3Kcx3CrjVf4yBmESU/edit#gid=227859643
GeneAtlas_id_705	1684	Immune/Blood	Platelet count	Platelet Count	D010976	452264	None	None	EUR	30349118	http://geneatlas.roslin.ed.ac.uk/
Nealelab_id_107	2884	Immune/Blood	Platelet count	Platelet Count	D010976	350474	None	None	EUR	Nealelab	https://docs.google.com/spreadsheets/d/1kvPoupSzsSFBNSztMzl04xMoSC3Kcx3CrjVf4yBmESU/edit#gid=227859659
GeneAtlas_id_699	2003	Immune/Blood	Mean platelet (thrombocyte) volume	Mean Platelet Volume	D063847	452264	None	None	EUR	30349118	http://geneatlas.roslin.ed.ac.uk/
Nealelab_id_109	3051	Immune/Blood	Mean platelet (thrombocyte) volume	Mean Platelet Volume	D063847	350470	None	None	EUR	Nealelab	https://docs.google.com/spreadsheets/d/1kvPoupSzsSFBNSztMzl04xMoSC3Kcx3CrjVf4yBmESU/edit#gid=227859652
GeneAtlas_id_680	1438	Immune/Blood	Mean reticulocyte volume	Erythrocyte Indices	D004909	452264	None	None	EUR	30349118	http://geneatlas.roslin.ed.ac.uk/
GeneAtlas_id_685	1439	Immune/Blood	Mean sphered cell volume	Erythrocyte Indices	D004909	452264	None	None	EUR	30349118	http://geneatlas.roslin.ed.ac.uk/
GeneAtlas_id_700	1440	Immune/Blood	Platelet distribution width	Erythrocyte Indices	D004909	452264	None	None	EUR	30349118	http://geneatlas.roslin.ed.ac.uk/
GeneAtlas_id_701	1441	Immune/Blood	Mean corpuscular haemoglobin concentration	Erythrocyte Indices	D004909	452264	None	None	EUR	30349118	http://geneatlas.roslin.ed.ac.uk/
GeneAtlas_id_702	1442	Immune/Blood	Platelet crit	Erythrocyte Indices	D004909	452264	None	None	EUR	30349118	http://geneatlas.roslin.ed.ac.uk/
GeneAtlas_id_704	1443	Immune/Blood	Mean corpuscular haemoglobin	Erythrocyte Indices	D004909	452264	None	None	EUR	30349118	http://geneatlas.roslin.ed.ac.uk/
GeneAtlas_id_706	1444	Immune/Blood	Mean corpuscular volume	Erythrocyte Indices	D004909	452264	None	None	EUR	30349118	http://geneatlas.roslin.ed.ac.uk/
GeneAtlas_id_709	1445	Immune/Blood	Haemoglobin concentration	Erythrocyte Indices	D004909	452264	None	None	EUR	30349118	http://geneatlas.roslin.ed.ac.uk/
GeneAtlas_id_710	1446	Immune/Blood	Haematocrit percentage	Erythrocyte Indices	D004909	452264	None	None	EUR	30349118	http://geneatlas.roslin.ed.ac.uk/
Nealelab_id_101	2724	Immune/Blood	Haemoglobin concentration	Erythrocyte Indices	D004909	350474	None	None	EUR	Nealelab	https://docs.google.com/spreadsheets/d/1kvPoupSzsSFBNSztMzl04xMoSC3Kcx3CrjVf4yBmESU/edit#gid=227859658
Nealelab_id_102	2725	Immune/Blood	Haematocrit percentage	Erythrocyte Indices	D004909	350475	None	None	EUR	Nealelab	https://docs.google.com/spreadsheets/d/1kvPoupSzsSFBNSztMzl04xMoSC3Kcx3CrjVf4yBmESU/edit#gid=227859661
Nealelab_id_103	2723	Immune/Blood	Mean corpuscular volume	Erythrocyte Indices	D004909	350473	None	None	EUR	Nealelab	https://docs.google.com/spreadsheets/d/1kvPoupSzsSFBNSztMzl04xMoSC3Kcx3CrjVf4yBmESU/edit#gid=227859656
Nealelab_id_104	2722	Immune/Blood	Mean corpuscular haemoglobin	Erythrocyte Indices	D004909	350472	None	None	EUR	Nealelab	https://docs.google.com/spreadsheets/d/1kvPoupSzsSFBNSztMzl04xMoSC3Kcx3CrjVf4yBmESU/edit#gid=227859655
Nealelab_id_105	2719	Immune/Blood	Mean corpuscular haemoglobin concentration	Erythrocyte Indices	D004909	350468	None	None	EUR	Nealelab	https://docs.google.com/spreadsheets/d/1kvPoupSzsSFBNSztMzl04xMoSC3Kcx3CrjVf4yBmESU/edit#gid=227859650
Nealelab_id_108	2721	Immune/Blood	Platelet crit	Erythrocyte Indices	D004909	350471	None	None	EUR	Nealelab	https://docs.google.com/spreadsheets/d/1kvPoupSzsSFBNSztMzl04xMoSC3Kcx3CrjVf4yBmESU/edit#gid=227859654
Nealelab_id_110	2720	Immune/Blood	Platelet distribution width	Erythrocyte Indices	D004909	350470	None	None	EUR	Nealelab	https://docs.google.com/spreadsheets/d/1kvPoupSzsSFBNSztMzl04xMoSC3Kcx3CrjVf4yBmESU/edit#gid=227859653
Nealelab_id_121	2717	Immune/Blood	Mean reticulocyte volume	Erythrocyte Indices	D004909	344728	None	None	EUR	Nealelab	https://docs.google.com/spreadsheets/d/1kvPoupSzsSFBNSztMzl04xMoSC3Kcx3CrjVf4yBmESU/edit#gid=227859633
Nealelab_id_122	2718	Immune/Blood	Mean sphered cell volume	Erythrocyte Indices	D004909	344729	None	None	EUR	Nealelab	https://docs.google.com/spreadsheets/d/1kvPoupSzsSFBNSztMzl04xMoSC3Kcx3CrjVf4yBmESU/edit#gid=227859636
GeneAtlas_id_729	1685	Body measure	Impedance of arm (right)	Plethysmography, Impedance	D010992	452264	None	None	EUR	30349118	http://geneatlas.roslin.ed.ac.uk/
GeneAtlas_id_732	1686	Body measure	Impedance of whole body	Plethysmography, Impedance	D010992	452264	None	None	EUR	30349118	http://geneatlas.roslin.ed.ac.uk/
GeneAtlas_id_735	1687	Body measure	Impedance of arm (left)	Plethysmography, Impedance	D010992	452264	None	None	EUR	30349118	http://geneatlas.roslin.ed.ac.uk/
GeneAtlas_id_737	1688	Body measure	Impedance of leg (left)	Plethysmography, Impedance	D010992	452264	None	None	EUR	30349118	http://geneatlas.roslin.ed.ac.uk/
GeneAtlas_id_738	1689	Body measure	Impedance of leg (right)	Plethysmography, Impedance	D010992	452264	None	None	EUR	30349118	http://geneatlas.roslin.ed.ac.uk/
GWASAtlas_id_3440	2401	Body measure	Impedance measures - Weight	Plethysmography, Impedance	D010992	379840	None	None	EUR	31427789	https://atlas.ctglab.nl/
GWASAtlas_id_3447	2402	Body measure	Impedance measures - Impedance of whole body	Plethysmography, Impedance	D010992	379792	None	None	EUR	31427789	https://atlas.ctglab.nl/
GWASAtlas_id_3448	2403	Body measure	Impedance measures - Impedance of leg (right)	Plethysmography, Impedance	D010992	379813	None	None	EUR	31427789	https://atlas.ctglab.nl/
GWASAtlas_id_3449	2404	Body measure	Impedance measures - Impedance of leg (left)	Plethysmography, Impedance	D010992	379807	None	None	EUR	31427789	https://atlas.ctglab.nl/
GWASAtlas_id_3450	2405	Body measure	Impedance measures - Impedance of arm (right)	Plethysmography, Impedance	D010992	379786	None	None	EUR	31427789	https://atlas.ctglab.nl/
GWASAtlas_id_3451	2406	Body measure	Impedance measures - Impedance of arm (left)	Plethysmography, Impedance	D010992	379803	None	None	EUR	31427789	https://atlas.ctglab.nl/
GWASAtlas_id_3452	2407	Body measure	Impedance measures - Leg fat percentage (right)	Plethysmography, Impedance	D010992	379806	None	None	EUR	31427789	https://atlas.ctglab.nl/
GWASAtlas_id_3453	2408	Body measure	Impedance measures - Leg fat mass (right)	Plethysmography, Impedance	D010992	379802	None	None	EUR	31427789	https://atlas.ctglab.nl/
GWASAtlas_id_3454	2409	Body measure	Impedance measures - Leg fat-free mass (right)	Plethysmography, Impedance	D010992	379793	None	None	EUR	31427789	https://atlas.ctglab.nl/
GWASAtlas_id_3455	2410	Body measure	Impedance measures - Leg predicted mass (right)	Plethysmography, Impedance	D010992	379793	None	None	EUR	31427789	https://atlas.ctglab.nl/
GWASAtlas_id_3456	2411	Body measure	Impedance measures - Leg fat percentage (left)	Plethysmography, Impedance	D010992	379786	None	None	EUR	31427789	https://atlas.ctglab.nl/
GWASAtlas_id_3457	2412	Body measure	Impedance measures - Leg fat mass (left)	Plethysmography, Impedance	D010992	379783	None	None	EUR	31427789	https://atlas.ctglab.nl/
GWASAtlas_id_3458	2413	Body measure	Impedance measures - Leg fat-free mass (left)	Plethysmography, Impedance	D010992	379766	None	None	EUR	31427789	https://atlas.ctglab.nl/
GWASAtlas_id_3459	2414	Body measure	Impedance measures - Leg predicted mass (left)	Plethysmography, Impedance	D010992	379761	None	None	EUR	31427789	https://atlas.ctglab.nl/
GWASAtlas_id_3460	2415	Body measure	Impedance measures - Arm fat percentage (right)	Plethysmography, Impedance	D010992	379752	None	None	EUR	31427789	https://atlas.ctglab.nl/
Nealelab_id_51	2886	Body measure	Impedance of whole body	Plethysmography, Impedance	D010992	354795	None	None	EUR	Nealelab	https://docs.google.com/spreadsheets/d/1kvPoupSzsSFBNSztMzl04xMoSC3Kcx3CrjVf4yBmESU/edit#gid=227859685
Nealelab_id_52	2889	Body measure	Impedance of leg (right)	Plethysmography, Impedance	D010992	354817	None	None	EUR	Nealelab	https://docs.google.com/spreadsheets/d/1kvPoupSzsSFBNSztMzl04xMoSC3Kcx3CrjVf4yBmESU/edit#gid=227859693
Nealelab_id_53	2888	Body measure	Impedance of leg (left)	Plethysmography, Impedance	D010992	354811	None	None	EUR	Nealelab	https://docs.google.com/spreadsheets/d/1kvPoupSzsSFBNSztMzl04xMoSC3Kcx3CrjVf4yBmESU/edit#gid=227859691
Nealelab_id_54	2885	Body measure	Impedance of arm (right)	Plethysmography, Impedance	D010992	354792	None	None	EUR	Nealelab	https://docs.google.com/spreadsheets/d/1kvPoupSzsSFBNSztMzl04xMoSC3Kcx3CrjVf4yBmESU/edit#gid=227859684
Nealelab_id_55	2887	Body measure	Impedance of arm (left)	Plethysmography, Impedance	D010992	354807	None	None	EUR	Nealelab	https://docs.google.com/spreadsheets/d/1kvPoupSzsSFBNSztMzl04xMoSC3Kcx3CrjVf4yBmESU/edit#gid=227859688
GeneAtlas_id_745	1877	Body measure	Body mass index (BMI)	Body Mass Index	D015992	452264	None	None	EUR	30349118	http://geneatlas.roslin.ed.ac.uk/
Nealelab_id_49	2978	Body measure	Body mass index (BMI)	Body Mass Index	D015992	359983	None	None	EUR	Nealelab	https://docs.google.com/spreadsheets/d/1kvPoupSzsSFBNSztMzl04xMoSC3Kcx3CrjVf4yBmESU/edit#gid=227859718
GeneAtlas_id_677	1954	Body measure	Comparative body size at age 10	Body Size	D049628	452264	None	None	EUR	30349118	http://geneatlas.roslin.ed.ac.uk/
GeneAtlas_id_712	1955	Body measure	Trunk predicted mass	Body Size	D049628	452264	None	None	EUR	30349118	http://geneatlas.roslin.ed.ac.uk/
GWASAtlas_id_3270	2585	Body measure	Comparative body size at age 10	Body Size	D049628	379749	None	None	EUR	31427789	https://atlas.ctglab.nl/
Nealelab_id_75	3015	Body measure	Trunk predicted mass	Body Size	D049628	354494	None	None	EUR	Nealelab	https://docs.google.com/spreadsheets/d/1kvPoupSzsSFBNSztMzl04xMoSC3Kcx3CrjVf4yBmESU/edit#gid=227859666
GeneAtlas_id_678	1308	Body measure	Comparative height size at age 10	Body Height	D001827	452264	None	None	EUR	30349118	http://geneatlas.roslin.ed.ac.uk/
GeneAtlas_id_743	1309	Body measure	Sitting height	Body Height	D001827	452264	None	None	EUR	30349118	http://geneatlas.roslin.ed.ac.uk/
GeneAtlas_id_747	1310	Body measure	Standing height	Body Height	D001827	452264	None	None	EUR	30349118	http://geneatlas.roslin.ed.ac.uk/
GWASAtlas_id_3187	2089	Body measure	Standing height	Body Height	D001827	385748	None	None	EUR	31427789	https://atlas.ctglab.nl/
GWASAtlas_id_3271	2090	Body measure	Comparative height size at age 10	Body Height	D001827	380167	None	None	EUR	31427789	https://atlas.ctglab.nl/
GWASAtlas_id_3412	2091	Body measure	Sitting height	Body Height	D001827	385393	None	None	EUR	31427789	https://atlas.ctglab.nl/
Nealelab_id_20	2656	Body measure	Sitting height	Body Height	D001827	360066	None	None	EUR	Nealelab	https://docs.google.com/spreadsheets/d/1kvPoupSzsSFBNSztMzl04xMoSC3Kcx3CrjVf4yBmESU/edit#gid=227859719
Nealelab_id_180	2657	Body measure	Standing height	Body Height	D001827	360388	None	None	EUR	Nealelab	https://docs.google.com/spreadsheets/d/1kvPoupSzsSFBNSztMzl04xMoSC3Kcx3CrjVf4yBmESU/edit#gid=227859721
GeneAtlas_id_750	1996	Body measure	Waist circumference	Waist Circumference	D055105	452264	None	None	EUR	30349118	http://geneatlas.roslin.ed.ac.uk/
GWASAtlas_id_3185	2611	Body measure	Waist circumference	Waist Circumference	D055105	385932	None	None	EUR	31427789	https://atlas.ctglab.nl/
Nealelab_id_168	3046	Body measure	Waist circumference	Waist Circumference	D055105	360564	None	None	EUR	Nealelab	https://docs.google.com/spreadsheets/d/1kvPoupSzsSFBNSztMzl04xMoSC3Kcx3CrjVf4yBmESU/edit#gid=227859723
GeneAtlas_id_748	1956	Body measure	Waist circumference / Hip circumference	Waist-Hip Ratio	D049629	452264	None	None	EUR	30349118	http://geneatlas.roslin.ed.ac.uk/
GeneAtlas_id_749	1543	Body measure	Hip circumference	Hip	D006615	452264	None	None	EUR	30349118	http://geneatlas.roslin.ed.ac.uk/
GWASAtlas_id_3186	2284	Body measure	Hip circumference	Hip	D006615	385887	None	None	EUR	31427789	https://atlas.ctglab.nl/
Nealelab_id_169	2778	Body measure	Hip circumference	Hip	D006615	360521	None	None	EUR	Nealelab	https://docs.google.com/spreadsheets/d/1kvPoupSzsSFBNSztMzl04xMoSC3Kcx3CrjVf4yBmESU/edit#gid=227859722
GWASAtlas_id_3321	2606	Cancer	Ever had bowel cancer screening	Early Detection of Cancer	D055088	380208	122117	258091	EUR	31427789	https://atlas.ctglab.nl/
GWASAtlas_id_3322	2607	Cancer	Most recent bowel cancer screening	Early Detection of Cancer	D055088	118943	None	None	EUR	31427789	https://atlas.ctglab.nl/
GWASAtlas_id_3336	2608	Cancer	Ever had breast cancer screening / mammogram (female)	Early Detection of Cancer	D055088	208314	167972	40342	EUR	31427789	https://atlas.ctglab.nl/
GWASAtlas_id_3337	2609	Cancer	Years since last breast cancer screening / mammogram (female)	Early Detection of Cancer	D055088	162926	None	None	EUR	31427789	https://atlas.ctglab.nl/
GWASAtlas_id_3472	2610	Cancer	Age at cancer diagnosis	Early Detection of Cancer	D055088	61875	None	None	EUR	31427789	https://atlas.ctglab.nl/
GeneAtlas_id_650	1633	Cancer	D10-D36 Benign neoplasms	Neoplasms	D009369	452264	746	451518	EUR	30349118	http://geneatlas.roslin.ed.ac.uk/
GWASAtlas_id_3329	2379	Cancer	Cancer (diagnosed by doctor)	Neoplasms	D009369	385231	30232	354999	EUR	31427789	https://atlas.ctglab.nl/
GWASAtlas_id_3473	2380	Cancer	Reported occurrences of cancer	Neoplasms	D009369	61878	None	None	EUR	31427789	https://atlas.ctglab.nl/
GWASAtlas_id_3663	2381	Cancer	Cancer register - Behaviour of cancer tumour: Malignant, primary site	Neoplasms	D009369	61413	51183	10230	EUR	31427789	https://atlas.ctglab.nl/
Nealelab_id_246	2832	Cancer	C79 Secondary malignant neoplasm of other sites	Neoplasms	D009369	361194	1099	360095	EUR	Nealelab	https://docs.google.com/spreadsheets/d/1kvPoupSzsSFBNSztMzl04xMoSC3Kcx3CrjVf4yBmESU/edit#gid=227859475
GeneAtlas_id_378	1950	Cancer	benign breast lump	Breast Cyst	D047688	245494	1290	450974	EUR	30349118	http://geneatlas.roslin.ed.ac.uk/
GeneAtlas_id_546	1951	Cancer	breast cysts	Breast Cyst	D047688	245494	1738	450526	EUR	30349118	http://geneatlas.roslin.ed.ac.uk/
GeneAtlas_id_3	1469	Cancer	L72 Follicular cysts of skin and subcutaneous tissue	Follicular Cyst	D005497	452264	9047	443217	EUR	30349118	http://geneatlas.roslin.ed.ac.uk/
Nealelab_id_325	2732	Cancer	L72 Follicular cysts of skin and subcutaneous tissue	Follicular Cyst	D005497	361194	6644	354550	EUR	Nealelab	https://docs.google.com/spreadsheets/d/1kvPoupSzsSFBNSztMzl04xMoSC3Kcx3CrjVf4yBmESU/edit#gid=227859327
GeneAtlas_id_180	1682	Cancer	L05 Pilonidal cyst	Pilonidal Sinus	D010864	452264	532	451732	EUR	30349118	http://geneatlas.roslin.ed.ac.uk/
GeneAtlas_id_469	1599	Cancer	C83 Diffuse non-Hodgkin's lymphoma	Lymphoma, Non-Hodgkin	D008228	452264	685	451579	EUR	30349118	http://geneatlas.roslin.ed.ac.uk/
Nealelab_id_249	2816	Cancer	D17 Benign lipomatous neoplasm	Lipoma	D008067	361194	4314	356880	EUR	Nealelab	https://docs.google.com/spreadsheets/d/1kvPoupSzsSFBNSztMzl04xMoSC3Kcx3CrjVf4yBmESU/edit#gid=227859348
Nealelab_id_253	2808	Cancer	D25 Leiomyoma of uterus	Leiomyoma	D007889	361194	5507	355687	EUR	Nealelab	https://docs.google.com/spreadsheets/d/1kvPoupSzsSFBNSztMzl04xMoSC3Kcx3CrjVf4yBmESU/edit#gid=227859335
GWASAtlas_id_3661	2034	Cancer	Cancer register - Histology of cancer tumour: Adenocarcinoma, NOS	Adenocarcinoma	D000230	60655	12480	48175	EUR	31427789	https://atlas.ctglab.nl/
GeneAtlas_id_382	1346	Cancer	D00-D09 In situ neoplasms	Carcinoma in Situ	D002278	452264	7028	445236	EUR	30349118	http://geneatlas.roslin.ed.ac.uk/
GWASAtlas_id_3662	2120	Cancer	Cancer register - Behaviour of cancer tumour: Carcinoma in situ	Carcinoma in Situ	D002278	61314	10114	51200	EUR	31427789	https://atlas.ctglab.nl/
GWASAtlas_id_3660	2121	Cancer	Cancer register - Histology of cancer tumour: Basal cell carcinoma, NOS	Carcinoma, Basal Cell	D002280	60692	12890	47802	EUR	31427789	https://atlas.ctglab.nl/
GeneAtlas_id_60	1603	Cancer	C43 Malignant melanoma of skin	Melanoma	D008545	452264	2465	449799	EUR	30349118	http://geneatlas.roslin.ed.ac.uk/
GeneAtlas_id_220	1604	Cancer	D03 Melanoma in situ	Melanoma	D008545	452264	946	451318	EUR	30349118	http://geneatlas.roslin.ed.ac.uk/
GeneAtlas_id_356	1605	Cancer	C43-C44 Melanoma and other malignant neoplasms of skin	Melanoma	D008545	452264	17837	434427	EUR	30349118	http://geneatlas.roslin.ed.ac.uk/
Nealelab_id_240	2820	Cancer	C43 Malignant melanoma of skin	Melanoma	D008545	361194	1672	359522	EUR	Nealelab	https://docs.google.com/spreadsheets/d/1kvPoupSzsSFBNSztMzl04xMoSC3Kcx3CrjVf4yBmESU/edit#gid=227859424
Nealelab_id_250	2833	Cancer	D22 Melanocytic naevi	Nevus, Pigmented	D009508	361194	3501	357693	EUR	Nealelab	https://docs.google.com/spreadsheets/d/1kvPoupSzsSFBNSztMzl04xMoSC3Kcx3CrjVf4yBmESU/edit#gid=227859363
GeneAtlas_id_312	1326	Cancer	C50-C50 Malignant neoplasm of breast	Breast Neoplasms	D001943	245494	10478	441786	EUR	30349118	http://geneatlas.roslin.ed.ac.uk/
GeneAtlas_id_536	1327	Cancer	C50 Malignant neoplasm of breast	Breast Neoplasms	D001943	245494	10478	441786	EUR	30349118	http://geneatlas.roslin.ed.ac.uk/
GWASAtlas_id_3659	2099	Cancer	Cancer register - Type of cancer: ICD10: C50 Malignant neoplasm of breast	Breast Neoplasms	D001943	54778	10420	44358	EUR	31427789	https://atlas.ctglab.nl/
Nealelab_id_242	2664	Cancer	C50 Malignant neoplasm of breast	Breast Neoplasms	D001943	361194	8304	352890	EUR	Nealelab	https://docs.google.com/spreadsheets/d/1kvPoupSzsSFBNSztMzl04xMoSC3Kcx3CrjVf4yBmESU/edit#gid=227859315
Nealelab_id_252	2665	Cancer	D24 Benign neoplasm of breast	Breast Neoplasms	D001943	361194	1089	360105	EUR	Nealelab	https://docs.google.com/spreadsheets/d/1kvPoupSzsSFBNSztMzl04xMoSC3Kcx3CrjVf4yBmESU/edit#gid=227859477
GeneAtlas_id_218	1231	Cancer	D05 Carcinoma in situ of breast	Breast Carcinoma In Situ	D000071960	245494	1840	450424	EUR	30349118	http://geneatlas.roslin.ed.ac.uk/
Nealelab_id_247	2619	Cancer	D05 Carcinoma in situ of breast	Breast Carcinoma In Situ	D000071960	361194	1454	359740	EUR	Nealelab	https://docs.google.com/spreadsheets/d/1kvPoupSzsSFBNSztMzl04xMoSC3Kcx3CrjVf4yBmESU/edit#gid=227859437
GeneAtlas_id_555	1510	Cancer	C00-C14 Malignant neoplasms of lip, oral cavity and pharynx	Head and Neck Neoplasms	D006258	452264	794	451470	EUR	30349118	http://geneatlas.roslin.ed.ac.uk/
GeneAtlas_id_219	1783	Cancer	D04 Carcinoma in situ of skin	Skin Neoplasms	D012878	452264	991	451273	EUR	30349118	http://geneatlas.roslin.ed.ac.uk/
GeneAtlas_id_358	1784	Cancer	C44 Other malignant neoplasms of skin	Skin Neoplasms	D012878	452264	15372	436892	EUR	30349118	http://geneatlas.roslin.ed.ac.uk/
GWASAtlas_id_3658	2471	Cancer	Cancer register - Type of cancer: ICD10: C44 Other and unspecified malignant neoplasm of skin	Skin Neoplasms	D012878	54696	15032	39664	EUR	31427789	https://atlas.ctglab.nl/
Nealelab_id_241	2923	Cancer	C44 Other malignant neoplasms of skin	Skin Neoplasms	D012878	361194	9086	352108	EUR	Nealelab	https://docs.google.com/spreadsheets/d/1kvPoupSzsSFBNSztMzl04xMoSC3Kcx3CrjVf4yBmESU/edit#gid=227859307
Nealelab_id_251	2924	Cancer	D23 Other benign neoplasms of skin	Skin Neoplasms	D012878	361194	3085	358109	EUR	Nealelab	https://docs.google.com/spreadsheets/d/1kvPoupSzsSFBNSztMzl04xMoSC3Kcx3CrjVf4yBmESU/edit#gid=227859368
GeneAtlas_id_533	1839	Cancer	C54 Malignant neoplasm of corpus uteri	Uterine Neoplasms	D014594	245494	1294	450970	EUR	30349118	http://geneatlas.roslin.ed.ac.uk/
GeneAtlas_id_217	1371	Cancer	D06 Carcinoma in situ of cervix uteri	Uterine Cervical Neoplasms	D002583	245494	1992	450272	EUR	30349118	http://geneatlas.roslin.ed.ac.uk/
GeneAtlas_id_87	1634	Cancer	D37-D48 Neoplasms of uncertain or unknown behaviour	Neoplasms, Unknown Primary	D009382	452264	1953	450311	EUR	30349118	http://geneatlas.roslin.ed.ac.uk/
Nealelab_id_425	2876	Cancer	Z09 Follow-up examination after treatment for conditions other than malignant neoplasms	Paraneoplastic Syndromes	D010257	361194	8464	352730	EUR	Nealelab	https://docs.google.com/spreadsheets/d/1kvPoupSzsSFBNSztMzl04xMoSC3Kcx3CrjVf4yBmESU/edit#gid=227859313
GeneAtlas_id_500	1369	Cancer	N87 Dysplasia of cervix uteri	Uterine Cervical Dysplasia	D002578	245494	1677	450587	EUR	30349118	http://geneatlas.roslin.ed.ac.uk/
Nealelab_id_369	2675	Cancer	N87 Dysplasia of cervix uteri	Uterine Cervical Dysplasia	D002578	361194	1102	360092	EUR	Nealelab	https://docs.google.com/spreadsheets/d/1kvPoupSzsSFBNSztMzl04xMoSC3Kcx3CrjVf4yBmESU/edit#gid=227859474
Nealelab_id_38	3048	Cardiovascular	Pulse wave Arterial Stiffness index	Pulse Wave Analysis	D063177	118469	None	None	EUR	Nealelab	https://docs.google.com/spreadsheets/d/1kvPoupSzsSFBNSztMzl04xMoSC3Kcx3CrjVf4yBmESU/edit#gid=227859593
Nealelab_id_157	3050	Cardiovascular	Pulse wave reflection index	Pulse Wave Analysis	D063177	118850	None	None	EUR	Nealelab	https://docs.google.com/spreadsheets/d/1kvPoupSzsSFBNSztMzl04xMoSC3Kcx3CrjVf4yBmESU/edit#gid=227859596
Nealelab_id_158	3049	Cardiovascular	Pulse wave peak to peak time	Pulse Wave Analysis	D063177	118787	None	None	EUR	Nealelab	https://docs.google.com/spreadsheets/d/1kvPoupSzsSFBNSztMzl04xMoSC3Kcx3CrjVf4yBmESU/edit#gid=227859594
Nealelab_id_218	2708	Cardiovascular	ECG, load	Electrocardiography	D004562	53843	None	None	EUR	Nealelab	https://docs.google.com/spreadsheets/d/1kvPoupSzsSFBNSztMzl04xMoSC3Kcx3CrjVf4yBmESU/edit#gid=227859514
Nealelab_id_219	2709	Cardiovascular	ECG, phase time	Electrocardiography	D004562	53998	None	None	EUR	Nealelab	https://docs.google.com/spreadsheets/d/1kvPoupSzsSFBNSztMzl04xMoSC3Kcx3CrjVf4yBmESU/edit#gid=227859516
Nealelab_id_222	2710	Cardiovascular	Number of trend entries	Electrocardiography	D004562	53998	None	None	EUR	Nealelab	https://docs.google.com/spreadsheets/d/1kvPoupSzsSFBNSztMzl04xMoSC3Kcx3CrjVf4yBmESU/edit#gid=227859518
GeneAtlas_id_567	1348	Cardiovascular	I95-I99 Other and unspecified disorders of the circulatory system	Cardiovascular Diseases	D002318	452264	5979	446285	EUR	30349118	http://geneatlas.roslin.ed.ac.uk/
Nealelab_id_383	2765	Cardiovascular	R00 Abnormalities of heart beat	Heart Defects, Congenital	D006330	361194	2542	358652	EUR	Nealelab	https://docs.google.com/spreadsheets/d/1kvPoupSzsSFBNSztMzl04xMoSC3Kcx3CrjVf4yBmESU/edit#gid=227859378
GeneAtlas_id_55	1514	Cardiovascular	I51 Complications and ill-defined descriptions of heart disease	Heart Diseases	D006331	452264	4545	447719	EUR	30349118	http://geneatlas.roslin.ed.ac.uk/
GeneAtlas_id_177	1515	Cardiovascular	I30-I52 Other forms of heart disease	Heart Diseases	D006331	452264	31135	421129	EUR	30349118	http://geneatlas.roslin.ed.ac.uk/
GeneAtlas_id_221	1516	Cardiovascular	I31 Other diseases of pericardium	Heart Diseases	D006331	452264	1170	451094	EUR	30349118	http://geneatlas.roslin.ed.ac.uk/
GeneAtlas_id_351	1517	Cardiovascular	heart/cardiac problem	Heart Diseases	D006331	452264	32474	419790	EUR	30349118	http://geneatlas.roslin.ed.ac.uk/
GeneAtlas_id_133	1264	Cardiovascular	heart arrhythmia	Arrhythmias, Cardiac	D001145	452264	6912	445352	EUR	30349118	http://geneatlas.roslin.ed.ac.uk/
GeneAtlas_id_240	1265	Cardiovascular	I49 Other cardiac arrhythmias	Arrhythmias, Cardiac	D001145	452264	2831	449433	EUR	30349118	http://geneatlas.roslin.ed.ac.uk/
Nealelab_id_275	2641	Cardiovascular	I48 Atrial fibrillation and flutter	Arrhythmias, Cardiac	D001145	361194	6356	354838	EUR	Nealelab	https://docs.google.com/spreadsheets/d/1kvPoupSzsSFBNSztMzl04xMoSC3Kcx3CrjVf4yBmESU/edit#gid=227859330
GWASAtlas_id_4095	972	Cardiovascular	Atrial Fibrillation	Atrial Fibrillation	D001281	36792	8180	28612	EAS	28416822	http://jenger.riken.jp/en/result
GWASAtlas_id_4361	1212	Cardiovascular	Atrial fibrillation	Atrial Fibrillation	D001281	1030836	60620	970216	EUR	30061737	ftp://ftp.ebi.ac.uk/pub/databases/gwas/summary_statistics/NielsenJB_30061737_GCST006414/nielsen-thorolfsdottir-willer-NG2018-AFib-gwas-summary-statistics.tbl.gz
GeneAtlas_id_244	1513	Cardiovascular	I45 Other conduction disorders	Heart Block	D006327	452264	2390	449874	EUR	30349118	http://geneatlas.roslin.ed.ac.uk/
GeneAtlas_id_243	1992	Cardiovascular	I44 Atrioventricular and left bundle-branch block	Atrioventricular Block	D054537	452264	3957	448307	EUR	30349118	http://geneatlas.roslin.ed.ac.uk/
GeneAtlas_id_242	1807	Cardiovascular	I47 Paroxysmal tachycardia	Tachycardia, Paroxysmal	D013614	452264	3531	448733	EUR	30349118	http://geneatlas.roslin.ed.ac.uk/
Nealelab_id_274	2936	Cardiovascular	I47 Paroxysmal tachycardia	Tachycardia, Paroxysmal	D013614	361194	1685	359509	EUR	Nealelab	https://docs.google.com/spreadsheets/d/1kvPoupSzsSFBNSztMzl04xMoSC3Kcx3CrjVf4yBmESU/edit#gid=227859421
GeneAtlas_id_245	1626	Cardiovascular	I42 Cardiomyopathy	Cardiomyopathies	D009202	452264	1372	450892	EUR	30349118	http://geneatlas.roslin.ed.ac.uk/
GeneAtlas_id_241	1512	Cardiovascular	I46 Cardiac arrest	Heart Arrest	D006323	452264	1033	451231	EUR	30349118	http://geneatlas.roslin.ed.ac.uk/
GeneAtlas_id_56	1518	Cardiovascular	I50 Heart failure	Heart Failure	D006333	452264	5901	446363	EUR	30349118	http://geneatlas.roslin.ed.ac.uk/
Nealelab_id_276	2766	Cardiovascular	I50 Heart failure	Heart Failure	D006333	361194	1088	360106	EUR	Nealelab	https://docs.google.com/spreadsheets/d/1kvPoupSzsSFBNSztMzl04xMoSC3Kcx3CrjVf4yBmESU/edit#gid=227859478
GeneAtlas_id_157	1520	Cardiovascular	I08 Multiple valve diseases	Heart Valve Diseases	D006349	452264	1806	450458	EUR	30349118	http://geneatlas.roslin.ed.ac.uk/
GeneAtlas_id_222	1521	Cardiovascular	I35 Nonrheumatic aortic valve disorders	Heart Valve Diseases	D006349	452264	2783	449481	EUR	30349118	http://geneatlas.roslin.ed.ac.uk/
GeneAtlas_id_223	1522	Cardiovascular	I34 Nonrheumatic mitral valve disorders	Heart Valve Diseases	D006349	452264	2552	449712	EUR	30349118	http://geneatlas.roslin.ed.ac.uk/
GeneAtlas_id_399	1886	Cardiovascular	I24 Other acute ischaemic heart diseases	Myocardial Ischemia	D017202	452264	1504	450760	EUR	30349118	http://geneatlas.roslin.ed.ac.uk/
GeneAtlas_id_400	1887	Cardiovascular	I25 Chronic ischaemic heart disease	Myocardial Ischemia	D017202	452264	27772	424492	EUR	30349118	http://geneatlas.roslin.ed.ac.uk/
GeneAtlas_id_623	1888	Cardiovascular	I20-I25 Ischaemic heart diseases	Myocardial Ischemia	D017202	452264	33387	418877	EUR	30349118	http://geneatlas.roslin.ed.ac.uk/
Nealelab_id_272	2985	Cardiovascular	I25 Chronic ischaemic heart disease	Myocardial Ischemia	D017202	361194	12769	348425	EUR	Nealelab	https://docs.google.com/spreadsheets/d/1kvPoupSzsSFBNSztMzl04xMoSC3Kcx3CrjVf4yBmESU/edit#gid=227859295
GeneAtlas_id_99	1253	Cardiovascular	angina	Angina Pectoris	D000787	452264	14399	437865	EUR	30349118	http://geneatlas.roslin.ed.ac.uk/
GeneAtlas_id_396	1254	Cardiovascular	I20 Angina pectoris	Angina Pectoris	D000787	452264	19935	432329	EUR	30349118	http://geneatlas.roslin.ed.ac.uk/
GWASAtlas_id_3550	2057	Cardiovascular	Vascular/heart problems diagnosed by doctor: Angina	Angina Pectoris	D000787	385699	12114	373585	EUR	31427789	https://atlas.ctglab.nl/
GWASAtlas_id_3598	2058	Cardiovascular	Non-cancer illness code, self-reported: angina	Angina Pectoris	D000787	289307	12065	277242	EUR	31427789	https://atlas.ctglab.nl/
Nealelab_id_270	2638	Cardiovascular	I20 Angina pectoris	Angina Pectoris	D000787	361194	6246	354948	EUR	Nealelab	https://docs.google.com/spreadsheets/d/1kvPoupSzsSFBNSztMzl04xMoSC3Kcx3CrjVf4yBmESU/edit#gid=227859332
GWASAtlas_id_111	406	Cardiovascular	Coronary artery disease	Coronary Artery Disease	D003324	194427	63746	130681	EUR	23202125	http://www.cardiogramplusc4d.org/downloads
GeneAtlas_id_313	1627	Cardiovascular	heart attack/myocardial infarction	Myocardial Infarction	D009203	452264	10356	441908	EUR	30349118	http://geneatlas.roslin.ed.ac.uk/
GeneAtlas_id_397	1628	Cardiovascular	I21 Acute myocardial infarction	Myocardial Infarction	D009203	452264	8764	443500	EUR	30349118	http://geneatlas.roslin.ed.ac.uk/
GeneAtlas_id_398	1629	Cardiovascular	I22 Subsequent myocardial infarction	Myocardial Infarction	D009203	452264	788	451476	EUR	30349118	http://geneatlas.roslin.ed.ac.uk/
Nealelab_id_271	2828	Cardiovascular	I21 Acute myocardial infarction	Myocardial Infarction	D009203	361194	5948	355246	EUR	Nealelab	https://docs.google.com/spreadsheets/d/1kvPoupSzsSFBNSztMzl04xMoSC3Kcx3CrjVf4yBmESU/edit#gid=227859333
GeneAtlas_id_297	1734	Cardiovascular	I26-I28 Pulmonary heart disease and diseases of pulmonary circulation	Pulmonary Heart Disease	D011660	452264	4800	447464	EUR	30349118	http://geneatlas.roslin.ed.ac.uk/
GeneAtlas_id_402	1735	Cardiovascular	I27 Other pulmonary heart diseases	Pulmonary Heart Disease	D011660	452264	904	451360	EUR	30349118	http://geneatlas.roslin.ed.ac.uk/
GeneAtlas_id_330	1761	Cardiovascular	I05-I09 Chronic rheumatic heart diseases	Rheumatic Heart Disease	D012214	452264	2394	449870	EUR	30349118	http://geneatlas.roslin.ed.ac.uk/
GeneAtlas_id_326	1843	Cardiovascular	I77 Other disorders of arteries and arterioles	Vascular Diseases	D014652	452264	1555	450709	EUR	30349118	http://geneatlas.roslin.ed.ac.uk/
GeneAtlas_id_336	1844	Cardiovascular	I78 Diseases of capillaries	Vascular Diseases	D014652	452264	742	451522	EUR	30349118	http://geneatlas.roslin.ed.ac.uk/
GeneAtlas_id_540	1845	Cardiovascular	M31 Other necrotising vasculopathies	Vascular Diseases	D014652	452264	633	451631	EUR	30349118	http://geneatlas.roslin.ed.ac.uk/
GeneAtlas_id_607	1846	Cardiovascular	I70-I79 Diseases of arteries, arterioles and capillaries	Vascular Diseases	D014652	452264	8208	444056	EUR	30349118	http://geneatlas.roslin.ed.ac.uk/
GeneAtlas_id_97	1252	Cardiovascular	I72 Other aneurysm	Aneurysm	D000783	452264	518	451746	EUR	30349118	http://geneatlas.roslin.ed.ac.uk/
GeneAtlas_id_331	1260	Cardiovascular	I71 Aortic aneurysm and dissection	Aortic Aneurysm	D001014	452264	1470	450794	EUR	30349118	http://geneatlas.roslin.ed.ac.uk/
GeneAtlas_id_547	1266	Cardiovascular	I65 Occlusion and stenosis of precerebral arteries, not resulting in cerebral infarction	Arterial Occlusive Diseases	D001157	452264	1107	451157	EUR	30349118	http://geneatlas.roslin.ed.ac.uk/
GeneAtlas_id_332	1957	Cardiovascular	I70 Atherosclerosis	Atherosclerosis	D050197	452264	1371	450893	EUR	30349118	http://geneatlas.roslin.ed.ac.uk/
GeneAtlas_id_88	1363	Cardiovascular	cerebrovascular disease	Cerebrovascular Disorders	D002561	452264	8385	443879	EUR	30349118	http://geneatlas.roslin.ed.ac.uk/
GeneAtlas_id_91	1364	Cardiovascular	I69 Sequelae of cerebrovascular disease	Cerebrovascular Disorders	D002561	452264	1359	450905	EUR	30349118	http://geneatlas.roslin.ed.ac.uk/
GeneAtlas_id_311	1365	Cardiovascular	I60-I69 Cerebrovascular diseases	Cerebrovascular Disorders	D002561	452264	8854	443410	EUR	30349118	http://geneatlas.roslin.ed.ac.uk/
GeneAtlas_id_523	1366	Cardiovascular	I67 Other cerebrovascular diseases	Cerebrovascular Disorders	D002561	452264	2608	449656	EUR	30349118	http://geneatlas.roslin.ed.ac.uk/
GeneAtlas_id_526	1359	Cardiovascular	I63 Cerebral infarction	Cerebral Infarction	D002544	452264	3502	448762	EUR	30349118	http://geneatlas.roslin.ed.ac.uk/
Nealelab_id_277	2673	Cardiovascular	I63 Cerebral infarction	Cerebral Infarction	D002544	361194	2353	358841	EUR	Nealelab	https://docs.google.com/spreadsheets/d/1kvPoupSzsSFBNSztMzl04xMoSC3Kcx3CrjVf4yBmESU/edit#gid=227859384
GeneAtlas_id_197	1360	Cardiovascular	G45 Transient cerebral ischaemic attacks and related syndromes	Ischemic Attack, Transient	D002546	452264	2765	449499	EUR	30349118	http://geneatlas.roslin.ed.ac.uk/
GeneAtlas_id_257	1361	Cardiovascular	transient ischaemic attack (tia)	Ischemic Attack, Transient	D002546	452264	1675	450589	EUR	30349118	http://geneatlas.roslin.ed.ac.uk/
Nealelab_id_258	2674	Cardiovascular	G45 Transient cerebral ischaemic attacks and related syndromes	Ischemic Attack, Transient	D002546	361194	1744	359450	EUR	Nealelab	https://docs.google.com/spreadsheets/d/1kvPoupSzsSFBNSztMzl04xMoSC3Kcx3CrjVf4yBmESU/edit#gid=227859416
GeneAtlas_id_525	1358	Cardiovascular	I61 Intracerebral haemorrhage	Cerebral Hemorrhage	D002543	452264	773	451491	EUR	30349118	http://geneatlas.roslin.ed.ac.uk/
GeneAtlas_id_552	1802	Cardiovascular	I60 Subarachnoid haemorrhage	Subarachnoid Hemorrhage	D013345	452264	887	451377	EUR	30349118	http://geneatlas.roslin.ed.ac.uk/
GeneAtlas_id_308	1931	Cardiovascular	stroke	Stroke	D020521	452264	6465	445799	EUR	30349118	http://geneatlas.roslin.ed.ac.uk/
GeneAtlas_id_520	1932	Cardiovascular	I64 Stroke, not specified as haemorrhage or infarction	Stroke	D020521	452264	1154	451110	EUR	30349118	http://geneatlas.roslin.ed.ac.uk/
GeneAtlas_id_96	1884	Cardiovascular	I74 Arterial embolism and thrombosis	Embolism and Thrombosis	D016769	452264	1002	451262	EUR	30349118	http://geneatlas.roslin.ed.ac.uk/
GeneAtlas_id_497	1993	Cardiovascular	venous thromboembolic disease	Venous Thromboembolism	D054556	452264	11636	440628	EUR	30349118	http://geneatlas.roslin.ed.ac.uk/
GeneAtlas_id_262	1924	Cardiovascular	deep venous thrombosis (dvt)	Venous Thrombosis	D020246	452264	9059	443205	EUR	30349118	http://geneatlas.roslin.ed.ac.uk/
GeneAtlas_id_624	1533	Cardiovascular	I84 Haemorrhoids	Hemorrhoids	D006484	452264	25940	426324	EUR	30349118	http://geneatlas.roslin.ed.ac.uk/
Nealelab_id_280	2774	Cardiovascular	I84 Haemorrhoids	Hemorrhoids	D006484	361194	12102	349092	EUR	Nealelab	https://docs.google.com/spreadsheets/d/1kvPoupSzsSFBNSztMzl04xMoSC3Kcx3CrjVf4yBmESU/edit#gid=227859298
GeneAtlas_id_266	1549	Cardiovascular	I10-I15 Hypertensive diseases	Hypertension	D006973	452264	84910	367354	EUR	30349118	http://geneatlas.roslin.ed.ac.uk/
GeneAtlas_id_286	1550	Cardiovascular	hypertension	Hypertension	D006973	452264	120333	331931	EUR	30349118	http://geneatlas.roslin.ed.ac.uk/
GWASAtlas_id_3359	2293	Cardiovascular	Age high blood pressure diagnosed	Hypertension	D006973	92583	None	None	EUR	31427789	https://atlas.ctglab.nl/
GWASAtlas_id_3551	2294	Cardiovascular	Vascular/heart problems diagnosed by doctor: High blood pressure	Hypertension	D006973	385699	103381	282318	EUR	31427789	https://atlas.ctglab.nl/
GWASAtlas_id_3597	2295	Cardiovascular	Non-cancer illness code, self-reported: hypertension	Hypertension	D006973	289307	99665	189642	EUR	31427789	https://atlas.ctglab.nl/
Nealelab_id_98	2785	Cardiovascular	Age high blood pressure diagnosed	Hypertension	D006973	87024	None	None	EUR	Nealelab	https://docs.google.com/spreadsheets/d/1kvPoupSzsSFBNSztMzl04xMoSC3Kcx3CrjVf4yBmESU/edit#gid=227859569
GeneAtlas_id_151	1234	Cardiovascular	essential hypertension	Essential Hypertension	D000075222	452264	2019	450245	EUR	30349118	http://geneatlas.roslin.ed.ac.uk/
GeneAtlas_id_599	1235	Cardiovascular	I10 Essential (primary) hypertension	Essential Hypertension	D000075222	452264	84640	367624	EUR	30349118	http://geneatlas.roslin.ed.ac.uk/
GeneAtlas_id_425	1552	Cardiovascular	I95 Hypotension	Hypotension	D007022	452264	5361	446903	EUR	30349118	http://geneatlas.roslin.ed.ac.uk/
GeneAtlas_id_192	1882	Cardiovascular	peripheral vascular disease	Peripheral Vascular Diseases	D016491	452264	1337	450927	EUR	30349118	http://geneatlas.roslin.ed.ac.uk/
GeneAtlas_id_329	1883	Cardiovascular	I73 Other peripheral vascular diseases	Peripheral Vascular Diseases	D016491	452264	4034	448230	EUR	30349118	http://geneatlas.roslin.ed.ac.uk/
GeneAtlas_id_621	1680	Cardiovascular	I80 Phlebitis and thrombophlebitis	Phlebitis	D010689	452264	4178	448086	EUR	30349118	http://geneatlas.roslin.ed.ac.uk/
Nealelab_id_278	2881	Cardiovascular	I80 Phlebitis and thrombophlebitis	Phlebitis	D010689	361194	2289	358905	EUR	Nealelab	https://docs.google.com/spreadsheets/d/1kvPoupSzsSFBNSztMzl04xMoSC3Kcx3CrjVf4yBmESU/edit#gid=227859385
GeneAtlas_id_384	1841	Cardiovascular	varicose veins	Varicose Veins	D014648	452264	1622	450642	EUR	30349118	http://geneatlas.roslin.ed.ac.uk/
GeneAtlas_id_620	1842	Cardiovascular	I83 Varicose veins of lower extremities	Varicose Veins	D014648	452264	12021	440243	EUR	30349118	http://geneatlas.roslin.ed.ac.uk/
Nealelab_id_279	2948	Cardiovascular	I83 Varicose veins of lower extremities	Varicose Veins	D014648	361194	8763	352431	EUR	Nealelab	https://docs.google.com/spreadsheets/d/1kvPoupSzsSFBNSztMzl04xMoSC3Kcx3CrjVf4yBmESU/edit#gid=227859310
GeneAtlas_id_144	1847	Cardiovascular	vasculitis	Vasculitis	D014657	452264	1297	450967	EUR	30349118	http://geneatlas.roslin.ed.ac.uk/
GWASAtlas_id_4145	1065	Cardiovascular	Pulse pressure	Blood Pressure	D001794	136249	None	None	EAS	29403010	http://jenger.riken.jp/en/result
Nealelab_id_144	2655	Cardiovascular	Diastolic blood pressure, automated reading	Blood Pressure	D001794	340162	None	None	EUR	Nealelab	https://docs.google.com/spreadsheets/d/1kvPoupSzsSFBNSztMzl04xMoSC3Kcx3CrjVf4yBmESU/edit#gid=227859631
Nealelab_id_145	2654	Cardiovascular	Systolic blood pressure, automated reading	Blood Pressure	D001794	340159	None	None	EUR	Nealelab	https://docs.google.com/spreadsheets/d/1kvPoupSzsSFBNSztMzl04xMoSC3Kcx3CrjVf4yBmESU/edit#gid=227859629
GWASAtlas_id_1097	381	Cardiovascular	Mean Arterial Pressure	Arterial Pressure	D062186	69395	None	None	EUR	21909110	https://www.ncbi.nlm.nih.gov/projects/SNP/gViewer/gView.cgi?aid=3591
GWASAtlas_id_4154	1100	Cardiovascular	Ejection fraction	Stroke Volume	D013318	19516	None	None	EAS	29403010	http://jenger.riken.jp/en/result
GWASAtlas_id_3188	2280	Cardiovascular	Pulse rate (automated reading)	Heart Rate	D006339	361411	None	None	EUR	31427789	https://atlas.ctglab.nl/
Nealelab_id_13	2770	Cardiovascular	Pulse rate, automated reading	Heart Rate	D006339	340162	None	None	EUR	Nealelab	https://docs.google.com/spreadsheets/d/1kvPoupSzsSFBNSztMzl04xMoSC3Kcx3CrjVf4yBmESU/edit#gid=227859630
Nealelab_id_156	2769	Cardiovascular	Pulse rate	Heart Rate	D006339	118850	None	None	EUR	Nealelab	https://docs.google.com/spreadsheets/d/1kvPoupSzsSFBNSztMzl04xMoSC3Kcx3CrjVf4yBmESU/edit#gid=227859595
Nealelab_id_217	2767	Cardiovascular	ECG, heart rate	Heart Rate	D006339	53777	None	None	EUR	Nealelab	https://docs.google.com/spreadsheets/d/1kvPoupSzsSFBNSztMzl04xMoSC3Kcx3CrjVf4yBmESU/edit#gid=227859513
Nealelab_id_221	2768	Cardiovascular	Maximum heart rate during fitness test	Heart Rate	D006339	53984	None	None	EUR	Nealelab	https://docs.google.com/spreadsheets/d/1kvPoupSzsSFBNSztMzl04xMoSC3Kcx3CrjVf4yBmESU/edit#gid=227859515
GWASAtlas_id_4153	1104	Cardiovascular	Fractional shortening	Ventricular Function	D016276	19580	None	None	EAS	29403010	http://jenger.riken.jp/en/result
GWASAtlas_id_4148	1106	Cardiovascular	Left ventricular internal dimension in diastole	Ventricular Function, Left	D016277	19676	None	None	EAS	29403010	http://jenger.riken.jp/en/result
GWASAtlas_id_4149	1107	Cardiovascular	Left ventricular internal dimension in systole	Ventricular Function, Left	D016277	19586	None	None	EAS	29403010	http://jenger.riken.jp/en/result
GWASAtlas_id_4150	1108	Cardiovascular	Left ventricular mass	Ventricular Function, Left	D016277	19076	None	None	EAS	29403010	http://jenger.riken.jp/en/result
GWASAtlas_id_4151	1109	Cardiovascular	Left ventricular mass index	Ventricular Function, Left	D016277	17837	None	None	EAS	29403010	http://jenger.riken.jp/en/result
GeneAtlas_id_77	1403	Digestive	K90-K93 Other diseases of the digestive system	Digestive System Diseases	D004066	452264	13816	438448	EUR	30349118	http://geneatlas.roslin.ed.ac.uk/
GeneAtlas_id_186	1404	Digestive	liver/biliary/pancreas problem	Digestive System Diseases	D004066	452264	12745	439519	EUR	30349118	http://geneatlas.roslin.ed.ac.uk/
GeneAtlas_id_466	1405	Digestive	K80-K87 Disorders of gallbladder, biliary tract and pancreas	Digestive System Diseases	D004066	452264	19750	432514	EUR	30349118	http://geneatlas.roslin.ed.ac.uk/
GeneAtlas_id_610	1406	Digestive	K92 Other diseases of digestive system	Digestive System Diseases	D004066	452264	10133	442131	EUR	30349118	http://geneatlas.roslin.ed.ac.uk/
GeneAtlas_id_611	1407	Digestive	K91 Postprocedural disorders of digestive system, not elsewhere classified	Digestive System Diseases	D004066	452264	1713	450551	EUR	30349118	http://geneatlas.roslin.ed.ac.uk/
Nealelab_id_321	2702	Digestive	K92 Other diseases of digestive system	Digestive System Diseases	D004066	361194	5019	356175	EUR	Nealelab	https://docs.google.com/spreadsheets/d/1kvPoupSzsSFBNSztMzl04xMoSC3Kcx3CrjVf4yBmESU/edit#gid=227859340
GeneAtlas_id_137	1297	Digestive	K83 Other diseases of biliary tract	Biliary Tract Diseases	D001660	452264	2093	450171	EUR	30349118	http://geneatlas.roslin.ed.ac.uk/
GWASAtlas_id_2034	945	Digestive	Primary sclerosing cholangitis	Cholangitis, Sclerosing	D015209	14890	2871	12019	EUR	27992413	https://www.ebi.ac.uk/gwas/downloads/summary-statistics
GeneAtlas_id_134	1374	Digestive	K80 Cholelithiasis	Cholelithiasis	D002769	452264	15653	436611	EUR	30349118	http://geneatlas.roslin.ed.ac.uk/
Nealelab_id_318	2678	Digestive	K80 Cholelithiasis	Cholelithiasis	D002769	361194	10520	350674	EUR	Nealelab	https://docs.google.com/spreadsheets/d/1kvPoupSzsSFBNSztMzl04xMoSC3Kcx3CrjVf4yBmESU/edit#gid=227859305
GeneAtlas_id_136	1474	Digestive	K82 Other diseases of gallbladder	Gallbladder Diseases	D005705	452264	1949	450315	EUR	30349118	http://geneatlas.roslin.ed.ac.uk/
GeneAtlas_id_467	1475	Digestive	gall bladder disease	Gallbladder Diseases	D005705	452264	8169	444095	EUR	30349118	http://geneatlas.roslin.ed.ac.uk/
GeneAtlas_id_185	1373	Digestive	K81 Cholecystitis	Cholecystitis	D002764	452264	2923	449341	EUR	30349118	http://geneatlas.roslin.ed.ac.uk/
Nealelab_id_319	2677	Digestive	K81 Cholecystitis	Cholecystitis	D002764	361194	1930	359264	EUR	Nealelab	https://docs.google.com/spreadsheets/d/1kvPoupSzsSFBNSztMzl04xMoSC3Kcx3CrjVf4yBmESU/edit#gid=227859403
GeneAtlas_id_416	1879	Digestive	K60 Fissure and fistula of anal and rectal regions	Digestive System Fistula	D016154	452264	3455	448809	EUR	30349118	http://geneatlas.roslin.ed.ac.uk/
Nealelab_id_314	2981	Digestive	K60 Fissure and fistula of anal and rectal regions	Digestive System Fistula	D016154	361194	2109	359085	EUR	Nealelab	https://docs.google.com/spreadsheets/d/1kvPoupSzsSFBNSztMzl04xMoSC3Kcx3CrjVf4yBmESU/edit#gid=227859398
GeneAtlas_id_403	1408	Digestive	C15-C26 Malignant neoplasms of digestive organs	Digestive System Neoplasms	D004067	452264	6134	446130	EUR	30349118	http://geneatlas.roslin.ed.ac.uk/
Nealelab_id_245	2703	Digestive	C78 Secondary malignant neoplasm of respiratory and digestive organs	Digestive System Neoplasms	D004067	361194	1378	359816	EUR	Nealelab	https://docs.google.com/spreadsheets/d/1kvPoupSzsSFBNSztMzl04xMoSC3Kcx3CrjVf4yBmESU/edit#gid=227859443
Nealelab_id_248	2955	Digestive	D12 Benign neoplasm of colon, rectum, anus and anal canal	Colorectal Neoplasms	D015179	361194	8877	352317	EUR	Nealelab	https://docs.google.com/spreadsheets/d/1kvPoupSzsSFBNSztMzl04xMoSC3Kcx3CrjVf4yBmESU/edit#gid=227859308
GeneAtlas_id_446	1378	Digestive	C18 Malignant neoplasm of colon	Colonic Neoplasms	D003110	452264	2581	449683	EUR	30349118	http://geneatlas.roslin.ed.ac.uk/
Nealelab_id_237	2681	Digestive	C18 Malignant neoplasm of colon	Colonic Neoplasms	D003110	361194	2226	358968	EUR	Nealelab	https://docs.google.com/spreadsheets/d/1kvPoupSzsSFBNSztMzl04xMoSC3Kcx3CrjVf4yBmESU/edit#gid=227859389
GeneAtlas_id_337	1742	Digestive	C20 Malignant neoplasm of rectum	Rectal Neoplasms	D012004	452264	1244	451020	EUR	30349118	http://geneatlas.roslin.ed.ac.uk/
Nealelab_id_238	2911	Digestive	C20 Malignant neoplasm of rectum	Rectal Neoplasms	D012004	361194	1118	360076	EUR	Nealelab	https://docs.google.com/spreadsheets/d/1kvPoupSzsSFBNSztMzl04xMoSC3Kcx3CrjVf4yBmESU/edit#gid=227859470
GeneAtlas_id_89	1481	Digestive	K20-K31 Diseases of oesophagus, stomach and duodenum	Gastrointestinal Diseases	D005767	452264	66970	385294	EUR	30349118	http://geneatlas.roslin.ed.ac.uk/
GeneAtlas_id_121	1482	Digestive	K31 Other diseases of stomach and duodenum	Gastrointestinal Diseases	D005767	452264	7910	444354	EUR	30349118	http://geneatlas.roslin.ed.ac.uk/
GeneAtlas_id_275	1483	Digestive	stomach disorder	Gastrointestinal Diseases	D005767	452264	5007	447257	EUR	30349118	http://geneatlas.roslin.ed.ac.uk/
GeneAtlas_id_480	1484	Digestive	K59 Other functional intestinal disorders	Gastrointestinal Diseases	D005767	452264	12223	440041	EUR	30349118	http://geneatlas.roslin.ed.ac.uk/
Nealelab_id_302	2746	Digestive	K31 Other diseases of stomach and duodenum	Gastrointestinal Diseases	D005767	361194	2374	358820	EUR	Nealelab	https://docs.google.com/spreadsheets/d/1kvPoupSzsSFBNSztMzl04xMoSC3Kcx3CrjVf4yBmESU/edit#gid=227859382
Nealelab_id_313	2745	Digestive	K59 Other functional intestinal disorders	Gastrointestinal Diseases	D005767	361194	3712	357482	EUR	Nealelab	https://docs.google.com/spreadsheets/d/1kvPoupSzsSFBNSztMzl04xMoSC3Kcx3CrjVf4yBmESU/edit#gid=227859359
GeneAtlas_id_4	1448	Digestive	oesophageal disorder	Esophageal Diseases	D004935	452264	30005	422259	EUR	30349118	http://geneatlas.roslin.ed.ac.uk/
GeneAtlas_id_295	1449	Digestive	K22 Other diseases of oesophagus	Esophageal Diseases	D004935	452264	10729	441535	EUR	30349118	http://geneatlas.roslin.ed.ac.uk/
Nealelab_id_297	2726	Digestive	K22 Other diseases of oesophagus	Esophageal Diseases	D004935	361194	5494	355700	EUR	Nealelab	https://docs.google.com/spreadsheets/d/1kvPoupSzsSFBNSztMzl04xMoSC3Kcx3CrjVf4yBmESU/edit#gid=227859336
GeneAtlas_id_557	1479	Digestive	K21 Gastro-oesophageal reflux disease	Gastroesophageal Reflux	D005764	452264	25288	426976	EUR	30349118	http://geneatlas.roslin.ed.ac.uk/
GeneAtlas_id_638	1480	Digestive	gastro-oesophageal reflux (gord) / gastric reflux	Gastroesophageal Reflux	D005764	452264	19242	433022	EUR	30349118	http://geneatlas.roslin.ed.ac.uk/
GWASAtlas_id_3600	2254	Digestive	Non-cancer illness code, self-reported: gastro-oesophageal reflux (gord) / gastric reflux	Gastroesophageal Reflux	D005764	289307	16111	273196	EUR	31427789	https://atlas.ctglab.nl/
Nealelab_id_296	2744	Digestive	K21 Gastro-oesophageal reflux disease	Gastroesophageal Reflux	D005764	361194	10743	350451	EUR	Nealelab	https://docs.google.com/spreadsheets/d/1kvPoupSzsSFBNSztMzl04xMoSC3Kcx3CrjVf4yBmESU/edit#gid=227859303
GeneAtlas_id_625	1447	Digestive	I85 Oesophageal varices	Esophageal and Gastric Varices	D004932	452264	565	451699	EUR	30349118	http://geneatlas.roslin.ed.ac.uk/
GeneAtlas_id_296	1450	Digestive	K20 Oesophagitis	Esophagitis	D004941	452264	10129	442135	EUR	30349118	http://geneatlas.roslin.ed.ac.uk/
GeneAtlas_id_450	1451	Digestive	oesophagitis/barretts oesophagus	Esophagitis	D004941	452264	1390	450874	EUR	30349118	http://geneatlas.roslin.ed.ac.uk/
Nealelab_id_295	2727	Digestive	K20 Oesophagitis	Esophagitis	D004941	361194	4799	356395	EUR	Nealelab	https://docs.google.com/spreadsheets/d/1kvPoupSzsSFBNSztMzl04xMoSC3Kcx3CrjVf4yBmESU/edit#gid=227859342
GeneAtlas_id_149	1478	Digestive	A09 Diarrhoea and gastro-enteritis of presumed infectious origin	Gastroenteritis	D005759	452264	5571	446693	EUR	30349118	http://geneatlas.roslin.ed.ac.uk/
Nealelab_id_235	2743	Digestive	A09 Diarrhoea and gastro-enteritis of presumed infectious origin	Gastroenteritis	D005759	361194	2161	359033	EUR	Nealelab	https://docs.google.com/spreadsheets/d/1kvPoupSzsSFBNSztMzl04xMoSC3Kcx3CrjVf4yBmESU/edit#gid=227859393
GeneAtlas_id_155	1376	Digestive	colitis/not crohns or ulcerative colitis	Colitis	D003092	452264	1171	451093	EUR	30349118	http://geneatlas.roslin.ed.ac.uk/
GeneAtlas_id_344	1377	Digestive	K51 Ulcerative colitis	Colitis, Ulcerative	D003093	452264	3497	448767	EUR	30349118	http://geneatlas.roslin.ed.ac.uk/
Nealelab_id_308	2680	Digestive	K51 Ulcerative colitis	Colitis, Ulcerative	D003093	361194	2143	359051	EUR	Nealelab	https://docs.google.com/spreadsheets/d/1kvPoupSzsSFBNSztMzl04xMoSC3Kcx3CrjVf4yBmESU/edit#gid=227859395
GeneAtlas_id_54	1476	Digestive	gastritis/gastric erosions	Gastritis	D005756	452264	703	451561	EUR	30349118	http://geneatlas.roslin.ed.ac.uk/
GeneAtlas_id_294	1477	Digestive	K29 Gastritis and duodenitis	Gastritis	D005756	452264	29909	422355	EUR	30349118	http://geneatlas.roslin.ed.ac.uk/
Nealelab_id_300	2742	Digestive	K29 Gastritis and duodenitis	Gastritis	D005756	361194	12678	348516	EUR	Nealelab	https://docs.google.com/spreadsheets/d/1kvPoupSzsSFBNSztMzl04xMoSC3Kcx3CrjVf4yBmESU/edit#gid=227859296
GeneAtlas_id_210	1862	Digestive	bowel problem	Inflammatory Bowel Diseases	D015212	452264	30227	422037	EUR	30349118	http://geneatlas.roslin.ed.ac.uk/
GeneAtlas_id_575	1863	Digestive	inflammatory bowel disease	Inflammatory Bowel Diseases	D015212	452264	3878	448386	EUR	30349118	http://geneatlas.roslin.ed.ac.uk/
GeneAtlas_id_487	1384	Digestive	K50 Crohn's disease [regional enteritis]	Crohn Disease	D003424	452264	1877	450387	EUR	30349118	http://geneatlas.roslin.ed.ac.uk/
GeneAtlas_id_101	1557	Digestive	A00-A09 Intestinal infectious diseases	Intestinal Diseases	D007410	452264	9664	442600	EUR	30349118	http://geneatlas.roslin.ed.ac.uk/
GeneAtlas_id_159	1558	Digestive	K55-K64 Other diseases of intestines	Intestinal Diseases	D007410	452264	71527	380737	EUR	30349118	http://geneatlas.roslin.ed.ac.uk/
GeneAtlas_id_415	1559	Digestive	K63 Other diseases of intestine	Intestinal Diseases	D007410	452264	15734	436530	EUR	30349118	http://geneatlas.roslin.ed.ac.uk/
GeneAtlas_id_484	1560	Digestive	K55 Vascular disorders of intestine	Intestinal Diseases	D007410	452264	1118	451146	EUR	30349118	http://geneatlas.roslin.ed.ac.uk/
Nealelab_id_317	2790	Digestive	K63 Other diseases of intestine	Intestinal Diseases	D007410	361194	8041	353153	EUR	Nealelab	https://docs.google.com/spreadsheets/d/1kvPoupSzsSFBNSztMzl04xMoSC3Kcx3CrjVf4yBmESU/edit#gid=227859319
GeneAtlas_id_233	1943	Digestive	irritable bowel syndrome	Irritable Bowel Syndrome	D043183	452264	10696	441568	EUR	30349118	http://geneatlas.roslin.ed.ac.uk/
GeneAtlas_id_481	1944	Digestive	K58 Irritable bowel syndrome	Irritable Bowel Syndrome	D043183	452264	6041	446223	EUR	30349118	http://geneatlas.roslin.ed.ac.uk/
Nealelab_id_312	3013	Digestive	K58 Irritable bowel syndrome	Irritable Bowel Syndrome	D043183	361194	1121	360073	EUR	Nealelab	https://docs.google.com/spreadsheets/d/1kvPoupSzsSFBNSztMzl04xMoSC3Kcx3CrjVf4yBmESU/edit#gid=227859469
GeneAtlas_id_483	1561	Digestive	K56 Paralytic ileus and intestinal obstruction without hernia	Intestinal Obstruction	D007415	452264	4288	447976	EUR	30349118	http://geneatlas.roslin.ed.ac.uk/
Nealelab_id_310	2791	Digestive	K56 Paralytic ileus and intestinal obstruction without hernia	Intestinal Obstruction	D007415	361194	1851	359343	EUR	Nealelab	https://docs.google.com/spreadsheets/d/1kvPoupSzsSFBNSztMzl04xMoSC3Kcx3CrjVf4yBmESU/edit#gid=227859407
GeneAtlas_id_598	1741	Digestive	K61 Abscess of anal and rectal regions	Rectal Diseases	D012002	452264	1477	450787	EUR	30349118	http://geneatlas.roslin.ed.ac.uk/
Nealelab_id_315	2910	Digestive	K61 Abscess of anal and rectal regions	Rectal Diseases	D012002	361194	1053	360141	EUR	Nealelab	https://docs.google.com/spreadsheets/d/1kvPoupSzsSFBNSztMzl04xMoSC3Kcx3CrjVf4yBmESU/edit#gid=227859486
GeneAtlas_id_154	1255	Digestive	anal problem	Anus Diseases	D001004	452264	1461	450803	EUR	30349118	http://geneatlas.roslin.ed.ac.uk/
GeneAtlas_id_414	1256	Digestive	K62 Other diseases of anus and rectum	Anus Diseases	D001004	452264	25542	426722	EUR	30349118	http://geneatlas.roslin.ed.ac.uk/
Nealelab_id_316	2639	Digestive	K62 Other diseases of anus and rectum	Anus Diseases	D001004	361194	13882	347312	EUR	Nealelab	https://docs.google.com/spreadsheets/d/1kvPoupSzsSFBNSztMzl04xMoSC3Kcx3CrjVf4yBmESU/edit#gid=227859293
GeneAtlas_id_164	1412	Digestive	duodenal ulcer	Duodenal Ulcer	D004381	452264	1865	450399	EUR	30349118	http://geneatlas.roslin.ed.ac.uk/
GeneAtlas_id_298	1413	Digestive	K26 Duodenal ulcer	Duodenal Ulcer	D004381	452264	3409	448855	EUR	30349118	http://geneatlas.roslin.ed.ac.uk/
Nealelab_id_299	2705	Digestive	K26 Duodenal ulcer	Duodenal Ulcer	D004381	361194	1291	359903	EUR	Nealelab	https://docs.google.com/spreadsheets/d/1kvPoupSzsSFBNSztMzl04xMoSC3Kcx3CrjVf4yBmESU/edit#gid=227859453
GeneAtlas_id_26	1799	Digestive	gastric/stomach ulcers	Stomach Ulcer	D013276	452264	3243	449021	EUR	30349118	http://geneatlas.roslin.ed.ac.uk/
GeneAtlas_id_301	1800	Digestive	K25 Gastric ulcer	Stomach Ulcer	D013276	452264	4689	447575	EUR	30349118	http://geneatlas.roslin.ed.ac.uk/
Nealelab_id_298	2932	Digestive	K25 Gastric ulcer	Stomach Ulcer	D013276	361194	1834	359360	EUR	Nealelab	https://docs.google.com/spreadsheets/d/1kvPoupSzsSFBNSztMzl04xMoSC3Kcx3CrjVf4yBmESU/edit#gid=227859409
GeneAtlas_id_142	1594	Digestive	K76 Other diseases of liver	Liver Diseases	D008107	452264	3737	448527	EUR	30349118	http://geneatlas.roslin.ed.ac.uk/
GeneAtlas_id_323	1595	Digestive	K70-K77 Diseases of liver	Liver Diseases	D008107	452264	5472	446792	EUR	30349118	http://geneatlas.roslin.ed.ac.uk/
GeneAtlas_id_238	1534	Digestive	K75 Other inflammatory liver diseases	Hepatitis	D006505	452264	734	451530	EUR	30349118	http://geneatlas.roslin.ed.ac.uk/
GeneAtlas_id_285	1535	Digestive	hepatitis	Hepatitis	D006505	452264	2239	450025	EUR	30349118	http://geneatlas.roslin.ed.ac.uk/
GeneAtlas_id_239	1593	Digestive	K74 Fibrosis and cirrhosis of liver	Liver Cirrhosis	D008103	452264	901	451363	EUR	30349118	http://geneatlas.roslin.ed.ac.uk/
GeneAtlas_id_237	1596	Digestive	K70 Alcoholic liver disease	Liver Diseases, Alcoholic	D008108	452264	919	451345	EUR	30349118	http://geneatlas.roslin.ed.ac.uk/
GeneAtlas_id_139	1665	Digestive	K86 Other diseases of pancreas	Pancreatic Diseases	D010182	452264	1221	451043	EUR	30349118	http://geneatlas.roslin.ed.ac.uk/
GeneAtlas_id_202	1666	Digestive	pancreatic disease	Pancreatic Diseases	D010182	452264	1031	451233	EUR	30349118	http://geneatlas.roslin.ed.ac.uk/
GeneAtlas_id_284	1667	Digestive	E16 Other disorders of pancreatic internal secretion	Pancreatic Diseases	D010182	452264	1010	451254	EUR	30349118	http://geneatlas.roslin.ed.ac.uk/
GeneAtlas_id_138	1915	Digestive	K85 Acute pancreatitis	Pancreatitis, Acute Necrotizing	D019283	452264	622	451642	EUR	30349118	http://geneatlas.roslin.ed.ac.uk/
Nealelab_id_320	3003	Digestive	K85 Acute pancreatitis	Pancreatitis, Acute Necrotizing	D019283	361194	1292	359902	EUR	Nealelab	https://docs.google.com/spreadsheets/d/1kvPoupSzsSFBNSztMzl04xMoSC3Kcx3CrjVf4yBmESU/edit#gid=227859452
GeneAtlas_id_158	1673	Digestive	K65-K67 Diseases of peritoneum	Peritoneal Diseases	D010532	452264	4114	448150	EUR	30349118	http://geneatlas.roslin.ed.ac.uk/
GeneAtlas_id_412	1674	Digestive	K66 Other disorders of peritoneum	Peritoneal Diseases	D010532	452264	3393	448871	EUR	30349118	http://geneatlas.roslin.ed.ac.uk/
Nealelab_id_390	2879	Digestive	R19 Other symptoms and signs involving the digestive system and abdomen	Peritoneal Diseases	D010532	361194	8796	352398	EUR	Nealelab	https://docs.google.com/spreadsheets/d/1kvPoupSzsSFBNSztMzl04xMoSC3Kcx3CrjVf4yBmESU/edit#gid=227859309
GeneAtlas_id_560	1675	Digestive	peritonitis	Peritonitis	D010538	452264	1525	450739	EUR	30349118	http://geneatlas.roslin.ed.ac.uk/
GeneAtlas_id_587	1676	Digestive	K65 Peritonitis	Peritonitis	D010538	452264	882	451382	EUR	30349118	http://geneatlas.roslin.ed.ac.uk/
GeneAtlas_id_114	1612	Digestive	K00-K14 Diseases of oral cavity, salivary glands and jaws	Stomatognathic Diseases	D009057	452264	16993	435271	EUR	30349118	http://geneatlas.roslin.ed.ac.uk/
GeneAtlas_id_391	1613	Digestive	K13 Other diseases of lip and oral mucosa	Mouth Diseases	D009059	452264	3122	449142	EUR	30349118	http://geneatlas.roslin.ed.ac.uk/
GeneAtlas_id_392	1614	Digestive	K12 Stomatitis and related lesions	Mouth Diseases	D009059	452264	886	451378	EUR	30349118	http://geneatlas.roslin.ed.ac.uk/
Nealelab_id_294	2826	Digestive	K13 Other diseases of lip and oral mucosa	Mouth Diseases	D009059	361194	2157	359037	EUR	Nealelab	https://docs.google.com/spreadsheets/d/1kvPoupSzsSFBNSztMzl04xMoSC3Kcx3CrjVf4yBmESU/edit#gid=227859394
GeneAtlas_id_22	1465	Digestive	G51 Facial nerve disorders	Facial Nerve Diseases	D005155	452264	938	451326	EUR	30349118	http://geneatlas.roslin.ed.ac.uk/
GWASAtlas_id_3546	2258	Digestive	Mouth/teeth dental problems: Bleeding gums	Gingival Hemorrhage	D005884	385026	50578	334448	EUR	31427789	https://atlas.ctglab.nl/
GWASAtlas_id_3544	2554	Digestive	Mouth/teeth dental problems: Mouth ulcers	Oral Ulcer	D019226	385026	39439	345587	EUR	31427789	https://atlas.ctglab.nl/
GeneAtlas_id_595	1499	Digestive	K05 Gingivitis and periodontal diseases	Gingival Diseases	D005882	452264	898	451366	EUR	30349118	http://geneatlas.roslin.ed.ac.uk/
GWASAtlas_id_3545	2257	Digestive	Mouth/teeth dental problems: Painful gums	Gingival Diseases	D005882	385026	10949	374077	EUR	31427789	https://atlas.ctglab.nl/
GeneAtlas_id_393	1763	Digestive	K11 Diseases of salivary glands	Salivary Gland Diseases	D012466	452264	1098	451166	EUR	30349118	http://geneatlas.roslin.ed.ac.uk/
GeneAtlas_id_395	1817	Digestive	K14 Diseases of tongue	Tongue Diseases	D014060	452264	1325	450939	EUR	30349118	http://geneatlas.roslin.ed.ac.uk/
GeneAtlas_id_205	1677	Digestive	J35 Chronic diseases of tonsils and adenoids	Pharyngeal Diseases	D010608	452264	1093	451171	EUR	30349118	http://geneatlas.roslin.ed.ac.uk/
GeneAtlas_id_207	1632	Digestive	J31 Chronic rhinitis, nasopharyngitis and pharyngitis	Nasopharyngeal Diseases	D009302	452264	948	451316	EUR	30349118	http://geneatlas.roslin.ed.ac.uk/
GeneAtlas_id_388	1678	Digestive	J02 Acute pharyngitis	Pharyngitis	D010612	452264	927	451337	EUR	30349118	http://geneatlas.roslin.ed.ac.uk/
GeneAtlas_id_387	1818	Digestive	J03 Acute tonsillitis	Tonsillitis	D014069	452264	616	451648	EUR	30349118	http://geneatlas.roslin.ed.ac.uk/
GeneAtlas_id_596	2002	Digestive	K07 Dentofacial anomalies [including malocclusion]	Dentofacial Deformities	D063169	452264	651	451613	EUR	30349118	http://geneatlas.roslin.ed.ac.uk/
GeneAtlas_id_597	1819	Digestive	K08 Other disorders of teeth and supporting structures	Tooth Diseases	D014076	452264	2875	449389	EUR	30349118	http://geneatlas.roslin.ed.ac.uk/
GWASAtlas_id_3547	2507	Digestive	Mouth/teeth dental problems: Loose teeth	Tooth Diseases	D014076	385026	15616	369410	EUR	31427789	https://atlas.ctglab.nl/
Nealelab_id_293	2938	Digestive	K08 Other disorders of teeth and supporting structures	Tooth Diseases	D014076	361194	1838	359356	EUR	Nealelab	https://docs.google.com/spreadsheets/d/1kvPoupSzsSFBNSztMzl04xMoSC3Kcx3CrjVf4yBmESU/edit#gid=227859408
GeneAtlas_id_594	1390	Digestive	K04 Diseases of pulp and periapical tissues	Dental Pulp Diseases	D003788	452264	2527	449737	EUR	30349118	http://geneatlas.roslin.ed.ac.uk/
Nealelab_id_292	2689	Digestive	K04 Diseases of pulp and periapical tissues	Dental Pulp Diseases	D003788	361194	1609	359585	EUR	Nealelab	https://docs.google.com/spreadsheets/d/1kvPoupSzsSFBNSztMzl04xMoSC3Kcx3CrjVf4yBmESU/edit#gid=227859426
GeneAtlas_id_593	1389	Digestive	K02 Dental caries	Dental Caries	D003731	452264	3378	448886	EUR	30349118	http://geneatlas.roslin.ed.ac.uk/
Nealelab_id_291	2688	Digestive	K02 Dental caries	Dental Caries	D003731	361194	2110	359084	EUR	Nealelab	https://docs.google.com/spreadsheets/d/1kvPoupSzsSFBNSztMzl04xMoSC3Kcx3CrjVf4yBmESU/edit#gid=227859397
GeneAtlas_id_592	1820	Digestive	K01 Embedded and impacted teeth	Tooth, Impacted	D014095	452264	2055	450209	EUR	30349118	http://geneatlas.roslin.ed.ac.uk/
Nealelab_id_290	2939	Digestive	K01 Embedded and impacted teeth	Tooth, Impacted	D014095	361194	1443	359751	EUR	Nealelab	https://docs.google.com/spreadsheets/d/1kvPoupSzsSFBNSztMzl04xMoSC3Kcx3CrjVf4yBmESU/edit#gid=227859439
GWASAtlas_id_3548	2508	Digestive	Mouth/teeth dental problems: Toothache	Toothache	D014098	385026	15803	369223	EUR	31427789	https://atlas.ctglab.nl/
GeneAtlas_id_493	1401	Endocrine	diabetes	Diet, Diabetic	D003927	452264	21105	431159	EUR	30349118	http://geneatlas.roslin.ed.ac.uk/
GeneAtlas_id_338	1428	Endocrine	E20-E35 Disorders of other endocrine glands	Endocrine System Diseases	D004700	452264	2781	449483	EUR	30349118	http://geneatlas.roslin.ed.ac.uk/
GeneAtlas_id_100	1242	Endocrine	E27 Other disorders of adrenal gland	Adrenal Gland Diseases	D000307	452264	507	451757	EUR	30349118	http://geneatlas.roslin.ed.ac.uk/
GeneAtlas_id_282	1396	Endocrine	E14 Unspecified diabetes mellitus	Diabetes Mellitus	D003920	452264	2543	449721	EUR	30349118	http://geneatlas.roslin.ed.ac.uk/
GeneAtlas_id_426	1397	Endocrine	E10-E14 Diabetes mellitus	Diabetes Mellitus	D003920	452264	21484	430780	EUR	30349118	http://geneatlas.roslin.ed.ac.uk/
GWASAtlas_id_3328	2177	Endocrine	Diabetes (diagnosed by doctor)	Diabetes Mellitus	D003920	385420	18483	366937	EUR	31427789	https://atlas.ctglab.nl/
GWASAtlas_id_3601	2178	Endocrine	Non-cancer illness code, self-reported: diabetes	Diabetes Mellitus	D003920	289307	15111	274196	EUR	31427789	https://atlas.ctglab.nl/
GeneAtlas_id_188	1952	Endocrine	diabetic eye disease	Diabetes Complications	D048909	452264	852	451412	EUR	30349118	http://geneatlas.roslin.ed.ac.uk/
GeneAtlas_id_227	1953	Endocrine	E15-E16 Other disorders of glucose regulation and pancreatic internal secretion	Diabetes Complications	D048909	452264	1013	451251	EUR	30349118	http://geneatlas.roslin.ed.ac.uk/
GeneAtlas_id_280	1398	Endocrine	E10 Insulin-dependent diabetes mellitus	Diabetes Mellitus, Type 1	D003922	452264	3041	449223	EUR	30349118	http://geneatlas.roslin.ed.ac.uk/
GeneAtlas_id_279	1399	Endocrine	E11 Non-insulin-dependent diabetes mellitus	Diabetes Mellitus, Type 2	D003924	452264	19860	432404	EUR	30349118	http://geneatlas.roslin.ed.ac.uk/
GeneAtlas_id_637	1400	Endocrine	type 2 diabetes	Diabetes Mellitus, Type 2	D003924	452264	2889	449375	EUR	30349118	http://geneatlas.roslin.ed.ac.uk/
GWASAtlas_id_4045	1211	Endocrine	Type 2 Diabetes	Diabetes Mellitus, Type 2	D003924	659256	62832	596424	EUR	30054458	http://cnsgenomics.com/index.html
GeneAtlas_id_532	1664	Endocrine	C56 Malignant neoplasm of ovary	Ovarian Neoplasms	D010051	245494	845	451419	EUR	30349118	http://geneatlas.roslin.ed.ac.uk/
GeneAtlas_id_428	1663	Endocrine	ovarian problem	Ovarian Diseases	D010049	245494	4406	241088	EUR	30349118	http://geneatlas.roslin.ed.ac.uk/
GeneAtlas_id_102	1668	Endocrine	E21 Hyperparathyroidism and other disorders of parathyroid gland	Parathyroid Diseases	D010279	452264	877	451387	EUR	30349118	http://geneatlas.roslin.ed.ac.uk/
GeneAtlas_id_580	1683	Endocrine	disorder or pituitary gland	Pituitary Diseases	D010900	452264	628	451636	EUR	30349118	http://geneatlas.roslin.ed.ac.uk/
GeneAtlas_id_263	1812	Endocrine	E00-E07 Disorders of thyroid gland	Thyroid Diseases	D013959	452264	18652	433612	EUR	30349118	http://geneatlas.roslin.ed.ac.uk/
GeneAtlas_id_489	1813	Endocrine	thyroid problem (not cancer)	Thyroid Diseases	D013959	452264	26500	425764	EUR	30349118	http://geneatlas.roslin.ed.ac.uk/
GeneAtlas_id_461	1504	Endocrine	E04 Other non-toxic goitre	Goiter	D006042	452264	1826	450438	EUR	30349118	http://geneatlas.roslin.ed.ac.uk/
Nealelab_id_256	2754	Endocrine	E04 Other non-toxic goitre	Goiter	D006042	361194	1052	360142	EUR	Nealelab	https://docs.google.com/spreadsheets/d/1kvPoupSzsSFBNSztMzl04xMoSC3Kcx3CrjVf4yBmESU/edit#gid=227859487
GeneAtlas_id_78	1814	Endocrine	E05 Thyrotoxicosis [hyperthyroidism]	Thyrotoxicosis	D013971	452264	2010	450254	EUR	30349118	http://geneatlas.roslin.ed.ac.uk/
GeneAtlas_id_376	1815	Endocrine	hyperthyroidism/thyrotoxicosis	Thyrotoxicosis	D013971	452264	3452	448812	EUR	30349118	http://geneatlas.roslin.ed.ac.uk/
GeneAtlas_id_34	1553	Endocrine	hypothyroidism/myxoedema	Hypothyroidism	D007037	452264	22141	430123	EUR	30349118	http://geneatlas.roslin.ed.ac.uk/
GeneAtlas_id_463	1554	Endocrine	E03 Other hypothyroidism	Hypothyroidism	D007037	452264	15536	436728	EUR	30349118	http://geneatlas.roslin.ed.ac.uk/
GWASAtlas_id_3602	2296	Endocrine	Non-cancer illness code, self-reported: hypothyroidism/myxoedema	Hypothyroidism	D007037	289307	18740	270567	EUR	31427789	https://atlas.ctglab.nl/
GeneAtlas_id_8	1452	Eye	H15-H22 Disorders of sclera, cornea, iris and ciliary body	Eye Diseases	D005128	452264	1784	450480	EUR	30349118	http://geneatlas.roslin.ed.ac.uk/
GeneAtlas_id_94	1453	Eye	disc problem	Eye Diseases	D005128	452264	8672	443592	EUR	30349118	http://geneatlas.roslin.ed.ac.uk/
GeneAtlas_id_106	1454	Eye	H49-H52 Disorders of ocular muscles, binocular movement, accommodation and refraction	Eye Diseases	D005128	452264	3241	449023	EUR	30349118	http://geneatlas.roslin.ed.ac.uk/
GeneAtlas_id_167	1455	Eye	H55-H59 Other disorders of eye and adnexa	Eye Diseases	D005128	452264	1072	451192	EUR	30349118	http://geneatlas.roslin.ed.ac.uk/
GeneAtlas_id_170	1456	Eye	H43-H45 Disorders of vitreous body and globe	Eye Diseases	D005128	452264	1868	450396	EUR	30349118	http://geneatlas.roslin.ed.ac.uk/
GeneAtlas_id_175	1457	Eye	H52 Disorders of refraction and accommodation	Eye Diseases	D005128	452264	1979	450285	EUR	30349118	http://geneatlas.roslin.ed.ac.uk/
GeneAtlas_id_191	1458	Eye	eye/eyelid problem	Eye Diseases	D005128	452264	18055	434209	EUR	30349118	http://geneatlas.roslin.ed.ac.uk/
GeneAtlas_id_350	1459	Eye	retinal problem	Eye Diseases	D005128	452264	2720	449544	EUR	30349118	http://geneatlas.roslin.ed.ac.uk/
GeneAtlas_id_617	1460	Eye	H30-H36 Disorders of choroid and retina	Eye Diseases	D005128	452264	8074	444190	EUR	30349118	http://geneatlas.roslin.ed.ac.uk/
GeneAtlas_id_656	1461	Eye	H00-H06 Disorders of eyelid, lacrimal system and orbit	Eye Diseases	D005128	452264	10640	441624	EUR	30349118	http://geneatlas.roslin.ed.ac.uk/
GWASAtlas_id_3311	2212	Eye	Other eye problems	Eye Diseases	D005128	385424	55810	329614	EUR	31427789	https://atlas.ctglab.nl/
GeneAtlas_id_62	1380	Eye	H11 Other disorders of conjunctiva	Conjunctival Diseases	D003229	452264	823	451441	EUR	30349118	http://geneatlas.roslin.ed.ac.uk/
GeneAtlas_id_435	1381	Eye	H10-H13 Disorders of conjunctiva	Conjunctival Diseases	D003229	452264	1102	451162	EUR	30349118	http://geneatlas.roslin.ed.ac.uk/
GeneAtlas_id_59	1382	Eye	H18 Other disorders of cornea	Corneal Diseases	D003316	452264	695	451569	EUR	30349118	http://geneatlas.roslin.ed.ac.uk/
GeneAtlas_id_434	1462	Eye	eye trauma	Eye Injuries	D005131	452264	627	451637	EUR	30349118	http://geneatlas.roslin.ed.ac.uk/
GeneAtlas_id_537	1463	Eye	H02 Other disorders of eyelid	Eyelid Diseases	D005141	452264	6263	446001	EUR	30349118	http://geneatlas.roslin.ed.ac.uk/
GeneAtlas_id_538	1464	Eye	H01 Other inflammation of eyelid	Eyelid Diseases	D005141	452264	642	451622	EUR	30349118	http://geneatlas.roslin.ed.ac.uk/
Nealelab_id_263	2729	Eye	H02 Other disorders of eyelid	Eyelid Diseases	D005141	361194	4294	356900	EUR	Nealelab	https://docs.google.com/spreadsheets/d/1kvPoupSzsSFBNSztMzl04xMoSC3Kcx3CrjVf4yBmESU/edit#gid=227859349
GeneAtlas_id_539	1544	Eye	H00 Hordeolum and chalazion	Hordeolum	D006726	452264	2024	450240	EUR	30349118	http://geneatlas.roslin.ed.ac.uk/
Nealelab_id_262	2779	Eye	H00 Hordeolum and chalazion	Hordeolum	D006726	361194	1467	359727	EUR	Nealelab	https://docs.google.com/spreadsheets/d/1kvPoupSzsSFBNSztMzl04xMoSC3Kcx3CrjVf4yBmESU/edit#gid=227859436
GeneAtlas_id_541	1577	Eye	H04 Disorders of lachrymal system	Lacrimal Apparatus Diseases	D007766	452264	2411	449853	EUR	30349118	http://geneatlas.roslin.ed.ac.uk/
Nealelab_id_264	2806	Eye	H04 Disorders of lachrymal system	Lacrimal Apparatus Diseases	D007766	361194	1476	359718	EUR	Nealelab	https://docs.google.com/spreadsheets/d/1kvPoupSzsSFBNSztMzl04xMoSC3Kcx3CrjVf4yBmESU/edit#gid=227859435
GeneAtlas_id_582	1864	Eye	dry eyes	Dry Eye Syndromes	D015352	452264	650	451614	EUR	30349118	http://geneatlas.roslin.ed.ac.uk/
GeneAtlas_id_93	1582	Eye	H25-H28 Disorders of lens	Lens Diseases	D007905	452264	22149	430115	EUR	30349118	http://geneatlas.roslin.ed.ac.uk/
GeneAtlas_id_247	1352	Eye	H25 Senile cataract	Cataract	D002386	452264	9109	443155	EUR	30349118	http://geneatlas.roslin.ed.ac.uk/
GeneAtlas_id_248	1353	Eye	H26 Other cataract	Cataract	D002386	452264	15591	436673	EUR	30349118	http://geneatlas.roslin.ed.ac.uk/
GeneAtlas_id_542	1354	Eye	cataract	Cataract	D002386	452264	6201	446063	EUR	30349118	http://geneatlas.roslin.ed.ac.uk/
GWASAtlas_id_3543	2122	Eye	Eye problems/disorders: Cataract	Cataract	D002386	127603	11986	115617	EUR	31427789	https://atlas.ctglab.nl/
Nealelab_id_265	2671	Eye	H25 Senile cataract	Cataract	D002386	361194	6332	354862	EUR	Nealelab	https://docs.google.com/spreadsheets/d/1kvPoupSzsSFBNSztMzl04xMoSC3Kcx3CrjVf4yBmESU/edit#gid=227859331
Nealelab_id_266	2670	Eye	H26 Other cataract	Cataract	D002386	361194	11306	349888	EUR	Nealelab	https://docs.google.com/spreadsheets/d/1kvPoupSzsSFBNSztMzl04xMoSC3Kcx3CrjVf4yBmESU/edit#gid=227859301
GeneAtlas_id_14	1500	Eye	glaucoma	Glaucoma	D005901	452264	4633	447631	EUR	30349118	http://geneatlas.roslin.ed.ac.uk/
GeneAtlas_id_462	1501	Eye	H40-H42 Glaucoma	Glaucoma	D005901	452264	4837	447427	EUR	30349118	http://geneatlas.roslin.ed.ac.uk/
GeneAtlas_id_654	1502	Eye	H40 Glaucoma	Glaucoma	D005901	452264	4836	447428	EUR	30349118	http://geneatlas.roslin.ed.ac.uk/
Nealelab_id_269	2753	Eye	H40 Glaucoma	Glaucoma	D005901	361194	1715	359479	EUR	Nealelab	https://docs.google.com/spreadsheets/d/1kvPoupSzsSFBNSztMzl04xMoSC3Kcx3CrjVf4yBmESU/edit#gid=227859417
GeneAtlas_id_174	1801	Eye	H50 Other strabismus	Strabismus	D013285	452264	1005	451259	EUR	30349118	http://geneatlas.roslin.ed.ac.uk/
GWASAtlas_id_3542	2075	Eye	Reason for glasses/contact lenses: For 'astigmatism'	Astigmatism	D001251	78647	10821	67826	EUR	31427789	https://atlas.ctglab.nl/
GWASAtlas_id_3540	2292	Eye	Reason for glasses/contact lenses: For long-sightedness, i.e. for distance and near, but particularly for near tasks like reading (called 'hypermetropia')	Hyperopia	D006956	78647	16229	62418	EUR	31427789	https://atlas.ctglab.nl/
GWASAtlas_id_3309	2375	Eye	Wears glasses or contact lenses	Myopia	D009216	386016	343580	42436	EUR	31427789	https://atlas.ctglab.nl/
GWASAtlas_id_3310	2376	Eye	Age started wearing glasses or contact lenses	Myopia	D009216	332074	None	None	EUR	31427789	https://atlas.ctglab.nl/
GWASAtlas_id_3539	2377	Eye	Reason for glasses/contact lenses: For short-sightedness, i.e. only or mainly for distance viewing such as driving, cinema etc (called 'myopia')	Myopia	D009216	78647	32082	46565	EUR	31427789	https://atlas.ctglab.nl/
Nealelab_id_40	2829	Eye	Age started wearing glasses or contact lenses	Myopia	D009216	310992	None	None	EUR	Nealelab	https://docs.google.com/spreadsheets/d/1kvPoupSzsSFBNSztMzl04xMoSC3Kcx3CrjVf4yBmESU/edit#gid=227859618
GWASAtlas_id_3541	2418	Eye	Reason for glasses/contact lenses: For just reading/near work as you are getting older (called 'presbyopia')	Presbyopia	D011305	78647	33975	44672	EUR	31427789	https://atlas.ctglab.nl/
GeneAtlas_id_455	1758	Eye	H36 Retinal disorders in diseases classified elsewhere	Retinal Diseases	D012164	452264	1452	450812	EUR	30349118	http://geneatlas.roslin.ed.ac.uk/
GeneAtlas_id_457	1759	Eye	H35 Other retinal disorders	Retinal Diseases	D012164	452264	3774	448490	EUR	30349118	http://geneatlas.roslin.ed.ac.uk/
Nealelab_id_268	2915	Eye	H35 Other retinal disorders	Retinal Diseases	D012164	361194	1551	359643	EUR	Nealelab	https://docs.google.com/spreadsheets/d/1kvPoupSzsSFBNSztMzl04xMoSC3Kcx3CrjVf4yBmESU/edit#gid=227859429
GeneAtlas_id_456	1866	Eye	H34 Retinal vascular occlusions	Retinal Artery Occlusion	D015356	452264	571	451693	EUR	30349118	http://geneatlas.roslin.ed.ac.uk/
GeneAtlas_id_453	1757	Eye	H33 Retinal detachments and breaks	Retinal Detachment	D012163	452264	3533	448731	EUR	30349118	http://geneatlas.roslin.ed.ac.uk/
Nealelab_id_267	2914	Eye	H33 Retinal detachments and breaks	Retinal Detachment	D012163	361194	2671	358523	EUR	Nealelab	https://docs.google.com/spreadsheets/d/1kvPoupSzsSFBNSztMzl04xMoSC3Kcx3CrjVf4yBmESU/edit#gid=227859375
GeneAtlas_id_176	1854	Eye	H53 Visual disturbances	Vision Disorders	D014786	452264	3251	449013	EUR	30349118	http://geneatlas.roslin.ed.ac.uk/
GeneAtlas_id_509	1855	Eye	H53-H54 Visual disturbances and blindness	Vision Disorders	D014786	452264	4121	448143	EUR	30349118	http://geneatlas.roslin.ed.ac.uk/
GeneAtlas_id_171	1865	Eye	H54 Blindness and low vision	Vision, Low	D015354	452264	947	451317	EUR	30349118	http://geneatlas.roslin.ed.ac.uk/
GeneAtlas_id_653	1925	Eye	H43 Disorders of vitreous body	Vitreous Detachment	D020255	452264	1477	450787	EUR	30349118	http://geneatlas.roslin.ed.ac.uk/
Nealelab_id_209	2796	Eye	Intra-ocular pressure, corneal-compensated (right)	Intraocular Pressure	D007429	76630	None	None	EUR	Nealelab	https://docs.google.com/spreadsheets/d/1kvPoupSzsSFBNSztMzl04xMoSC3Kcx3CrjVf4yBmESU/edit#gid=227859557
Nealelab_id_210	2797	Eye	Intra-ocular pressure, Goldmann-correlated (right)	Intraocular Pressure	D007429	76630	None	None	EUR	Nealelab	https://docs.google.com/spreadsheets/d/1kvPoupSzsSFBNSztMzl04xMoSC3Kcx3CrjVf4yBmESU/edit#gid=227859558
Nealelab_id_211	2798	Eye	Corneal hysteresis (right)	Intraocular Pressure	D007429	76630	None	None	EUR	Nealelab	https://docs.google.com/spreadsheets/d/1kvPoupSzsSFBNSztMzl04xMoSC3Kcx3CrjVf4yBmESU/edit#gid=227859559
Nealelab_id_212	2799	Eye	Corneal resistance factor (right)	Intraocular Pressure	D007429	76630	None	None	EUR	Nealelab	https://docs.google.com/spreadsheets/d/1kvPoupSzsSFBNSztMzl04xMoSC3Kcx3CrjVf4yBmESU/edit#gid=227859560
Nealelab_id_213	2792	Eye	Intra-ocular pressure, corneal-compensated (left)	Intraocular Pressure	D007429	76510	None	None	EUR	Nealelab	https://docs.google.com/spreadsheets/d/1kvPoupSzsSFBNSztMzl04xMoSC3Kcx3CrjVf4yBmESU/edit#gid=227859553
Nealelab_id_214	2793	Eye	Intra-ocular pressure, Goldmann-correlated (left)	Intraocular Pressure	D007429	76510	None	None	EUR	Nealelab	https://docs.google.com/spreadsheets/d/1kvPoupSzsSFBNSztMzl04xMoSC3Kcx3CrjVf4yBmESU/edit#gid=227859554
Nealelab_id_215	2794	Eye	Corneal hysteresis (left)	Intraocular Pressure	D007429	76510	None	None	EUR	Nealelab	https://docs.google.com/spreadsheets/d/1kvPoupSzsSFBNSztMzl04xMoSC3Kcx3CrjVf4yBmESU/edit#gid=227859555
Nealelab_id_216	2795	Eye	Corneal resistance factor (left)	Intraocular Pressure	D007429	76510	None	None	EUR	Nealelab	https://docs.google.com/spreadsheets/d/1kvPoupSzsSFBNSztMzl04xMoSC3Kcx3CrjVf4yBmESU/edit#gid=227859556
GeneAtlas_id_254	1723	Female urogenital	O00-O08 Pregnancy with abortive outcome	Pregnancy Outcome	D011256	245494	3984	448280	EUR	30349118	http://geneatlas.roslin.ed.ac.uk/
GWASAtlas_id_3378	2416	Female urogenital	Number of pregnancy terminations (female)	Pregnancy Outcome	D011256	65225	None	None	EUR	31427789	https://atlas.ctglab.nl/
Nealelab_id_424	2983	Female urogenital	Z08 Follow-up examination after treatment for malignant neoplasm	Treatment Outcome	D016896	361194	4214	356980	EUR	Nealelab	https://docs.google.com/spreadsheets/d/1kvPoupSzsSFBNSztMzl04xMoSC3Kcx3CrjVf4yBmESU/edit#gid=227859353
GeneAtlas_id_43	1485	Female urogenital	N90 Other noninflammatory disorders of vulva and perineum	Genital Diseases, Female	D005831	245494	2062	450202	EUR	30349118	http://geneatlas.roslin.ed.ac.uk/
GeneAtlas_id_45	1486	Female urogenital	N94 Pain and other conditions associated with female genital organs and menstrual cycle	Genital Diseases, Female	D005831	245494	3700	448564	EUR	30349118	http://geneatlas.roslin.ed.ac.uk/
GeneAtlas_id_73	1487	Female urogenital	gynaecological disorder (not cancer)	Genital Diseases, Female	D005831	245494	20855	431409	EUR	30349118	http://geneatlas.roslin.ed.ac.uk/
GeneAtlas_id_499	1488	Female urogenital	N84 Polyp of female genital tract	Genital Diseases, Female	D005831	245494	11737	440527	EUR	30349118	http://geneatlas.roslin.ed.ac.uk/
GeneAtlas_id_502	1489	Female urogenital	N81 Female genital prolapse	Genital Diseases, Female	D005831	245494	12710	439554	EUR	30349118	http://geneatlas.roslin.ed.ac.uk/
GeneAtlas_id_504	1490	Female urogenital	N83 Noninflammatory disorders of ovary, Fallopian tube and broad ligament	Genital Diseases, Female	D005831	245494	5654	446610	EUR	30349118	http://geneatlas.roslin.ed.ac.uk/
GeneAtlas_id_545	1491	Female urogenital	N80-N98 Noninflammatory disorders of female genital tract	Genital Diseases, Female	D005831	245494	52974	399290	EUR	30349118	http://geneatlas.roslin.ed.ac.uk/
GeneAtlas_id_556	1492	Female urogenital	C51-C58 Malignant neoplasms of female genital organs	Genital Diseases, Female	D005831	245494	2616	242878	EUR	30349118	http://geneatlas.roslin.ed.ac.uk/
GeneAtlas_id_602	1493	Female urogenital	N75 Diseases of Bartholin's gland	Genital Diseases, Female	D005831	245494	789	451475	EUR	30349118	http://geneatlas.roslin.ed.ac.uk/
GeneAtlas_id_603	1494	Female urogenital	N76 Other inflammation of vagina and vulva	Genital Diseases, Female	D005831	245494	844	451420	EUR	30349118	http://geneatlas.roslin.ed.ac.uk/
Nealelab_id_365	2747	Female urogenital	N81 Female genital prolapse	Genital Diseases, Female	D005831	361194	7511	353683	EUR	Nealelab	https://docs.google.com/spreadsheets/d/1kvPoupSzsSFBNSztMzl04xMoSC3Kcx3CrjVf4yBmESU/edit#gid=227859322
Nealelab_id_366	2749	Female urogenital	N83 Noninflammatory disorders of ovary, Fallopian tube and broad ligament	Genital Diseases, Female	D005831	361194	2215	358979	EUR	Nealelab	https://docs.google.com/spreadsheets/d/1kvPoupSzsSFBNSztMzl04xMoSC3Kcx3CrjVf4yBmESU/edit#gid=227859390
Nealelab_id_367	2748	Female urogenital	N84 Polyp of female genital tract	Genital Diseases, Female	D005831	361194	6986	354208	EUR	Nealelab	https://docs.google.com/spreadsheets/d/1kvPoupSzsSFBNSztMzl04xMoSC3Kcx3CrjVf4yBmESU/edit#gid=227859325
Nealelab_id_370	2751	Female urogenital	N90 Other noninflammatory disorders of vulva and perineum	Genital Diseases, Female	D005831	361194	1077	360117	EUR	Nealelab	https://docs.google.com/spreadsheets/d/1kvPoupSzsSFBNSztMzl04xMoSC3Kcx3CrjVf4yBmESU/edit#gid=227859481
Nealelab_id_373	2750	Female urogenital	N94 Pain and other conditions associated with female genital organs and menstrual cycle	Genital Diseases, Female	D005831	361194	1295	359899	EUR	Nealelab	https://docs.google.com/spreadsheets/d/1kvPoupSzsSFBNSztMzl04xMoSC3Kcx3CrjVf4yBmESU/edit#gid=227859451
GeneAtlas_id_503	1429	Female urogenital	N80 Endometriosis	Endometriosis	D004715	245494	4252	448012	EUR	30349118	http://geneatlas.roslin.ed.ac.uk/
Nealelab_id_364	2713	Female urogenital	N80 Endometriosis	Endometriosis	D004715	361194	1496	359698	EUR	Nealelab	https://docs.google.com/spreadsheets/d/1kvPoupSzsSFBNSztMzl04xMoSC3Kcx3CrjVf4yBmESU/edit#gid=227859433
GeneAtlas_id_44	1556	Female urogenital	N97 Female infertility	Infertility, Female	D007247	245494	1097	451167	EUR	30349118	http://geneatlas.roslin.ed.ac.uk/
GeneAtlas_id_498	1836	Female urogenital	N85 Other noninflammatory disorders of uterus, except cervix	Uterine Diseases	D014591	245494	5697	446567	EUR	30349118	http://geneatlas.roslin.ed.ac.uk/
GeneAtlas_id_550	1837	Female urogenital	uterine problem	Uterine Diseases	D014591	245494	13876	438388	EUR	30349118	http://geneatlas.roslin.ed.ac.uk/
Nealelab_id_368	2946	Female urogenital	N85 Other noninflammatory disorders of uterus, except cervix	Uterine Diseases	D014591	361194	1489	359705	EUR	Nealelab	https://docs.google.com/spreadsheets/d/1kvPoupSzsSFBNSztMzl04xMoSC3Kcx3CrjVf4yBmESU/edit#gid=227859434
GeneAtlas_id_508	1367	Female urogenital	N88 Other noninflammatory disorders of cervix uteri	Uterine Cervical Diseases	D002577	245494	1945	450319	EUR	30349118	http://geneatlas.roslin.ed.ac.uk/
GeneAtlas_id_605	1368	Female urogenital	N72 Inflammatory disease of cervix uteri	Uterine Cervical Diseases	D002577	245494	1266	450998	EUR	30349118	http://geneatlas.roslin.ed.ac.uk/
GeneAtlas_id_501	1370	Female urogenital	N86 Erosion and ectropion of cervix uteri	Uterine Cervical Erosion	D002579	245494	996	451268	EUR	30349118	http://geneatlas.roslin.ed.ac.uk/
GeneAtlas_id_507	1840	Female urogenital	N89 Other noninflammatory disorders of vagina	Vaginal Diseases	D014623	245494	1702	450562	EUR	30349118	http://geneatlas.roslin.ed.ac.uk/
GeneAtlas_id_9	1707	Female urogenital	O26 Maternal care for other conditions predominantly related to pregnancy	Pregnancy Complications	D011248	245494	1965	450299	EUR	30349118	http://geneatlas.roslin.ed.ac.uk/
GeneAtlas_id_72	1708	Female urogenital	O60-O75 Complications of labour and delivery	Pregnancy Complications	D011248	245494	10120	235374	EUR	30349118	http://geneatlas.roslin.ed.ac.uk/
GeneAtlas_id_215	1709	Female urogenital	O47 False labour	Pregnancy Complications	D011248	245494	1152	451112	EUR	30349118	http://geneatlas.roslin.ed.ac.uk/
GeneAtlas_id_250	1710	Female urogenital	O85-O92 Complications predominantly related to the puerperium	Pregnancy Complications	D011248	245494	681	451583	EUR	30349118	http://geneatlas.roslin.ed.ac.uk/
GeneAtlas_id_288	1711	Female urogenital	O02 Other abnormal products of conception	Pregnancy Complications	D011248	245494	1400	450864	EUR	30349118	http://geneatlas.roslin.ed.ac.uk/
GeneAtlas_id_386	1712	Female urogenital	O75 Other complications of labour and delivery, not elsewhere classified	Pregnancy Complications	D011248	245494	833	451431	EUR	30349118	http://geneatlas.roslin.ed.ac.uk/
GeneAtlas_id_389	1713	Female urogenital	O70 Perineal laceration during delivery	Pregnancy Complications	D011248	245494	5928	446336	EUR	30349118	http://geneatlas.roslin.ed.ac.uk/
GeneAtlas_id_471	1714	Female urogenital	O32 Maternal care for known or suspected malpresentation of foetus	Pregnancy Complications	D011248	245494	1185	451079	EUR	30349118	http://geneatlas.roslin.ed.ac.uk/
GeneAtlas_id_472	1715	Female urogenital	O34 Maternal care for known or suspected abnormality of pelvic organs	Pregnancy Complications	D011248	245494	1647	450617	EUR	30349118	http://geneatlas.roslin.ed.ac.uk/
GeneAtlas_id_473	1716	Female urogenital	O36 Maternal care for other known or suspected foetal problems	Pregnancy Complications	D011248	245494	2042	450222	EUR	30349118	http://geneatlas.roslin.ed.ac.uk/
GeneAtlas_id_516	1717	Female urogenital	miscarriage	Pregnancy Complications	D011248	245494	917	451347	EUR	30349118	http://geneatlas.roslin.ed.ac.uk/
GeneAtlas_id_544	1718	Female urogenital	O30-O48 Maternal care related to the fetus and amniotic cavity and possible delivery problems	Pregnancy Complications	D011248	245494	7212	238282	EUR	30349118	http://geneatlas.roslin.ed.ac.uk/
GeneAtlas_id_579	1719	Female urogenital	O99 Other maternal diseases classifiable elsewhere but complicating pregnancy, childbirth and the puerperium	Pregnancy Complications	D011248	245494	1884	450380	EUR	30349118	http://geneatlas.roslin.ed.ac.uk/
GeneAtlas_id_585	1720	Female urogenital	O68 Labour and delivery complicated by foetal stress [distress]	Pregnancy Complications	D011248	245494	3656	241838	EUR	30349118	http://geneatlas.roslin.ed.ac.uk/
GeneAtlas_id_586	1721	Female urogenital	O69 Labour and delivery complicated by umbilical cord complications	Pregnancy Complications	D011248	245494	683	451581	EUR	30349118	http://geneatlas.roslin.ed.ac.uk/
Nealelab_id_375	2903	Female urogenital	O02 Other abnormal products of conception	Pregnancy Complications	D011248	361194	1106	360088	EUR	Nealelab	https://docs.google.com/spreadsheets/d/1kvPoupSzsSFBNSztMzl04xMoSC3Kcx3CrjVf4yBmESU/edit#gid=227859473
Nealelab_id_377	2901	Female urogenital	O26 Maternal care for other conditions predominantly related to pregnancy	Pregnancy Complications	D011248	361194	1289	359905	EUR	Nealelab	https://docs.google.com/spreadsheets/d/1kvPoupSzsSFBNSztMzl04xMoSC3Kcx3CrjVf4yBmESU/edit#gid=227859454
Nealelab_id_378	2902	Female urogenital	O36 Maternal care for other known or suspected foetal problems	Pregnancy Complications	D011248	361194	1149	360045	EUR	Nealelab	https://docs.google.com/spreadsheets/d/1kvPoupSzsSFBNSztMzl04xMoSC3Kcx3CrjVf4yBmESU/edit#gid=227859466
Nealelab_id_380	2900	Female urogenital	O68 Labour and delivery complicated by foetal stress [distress]	Pregnancy Complications	D011248	361194	1882	359312	EUR	Nealelab	https://docs.google.com/spreadsheets/d/1kvPoupSzsSFBNSztMzl04xMoSC3Kcx3CrjVf4yBmESU/edit#gid=227859405
Nealelab_id_381	2899	Female urogenital	O70 Perineal laceration during delivery	Pregnancy Complications	D011248	361194	3077	358117	EUR	Nealelab	https://docs.google.com/spreadsheets/d/1kvPoupSzsSFBNSztMzl04xMoSC3Kcx3CrjVf4yBmESU/edit#gid=227859369
GeneAtlas_id_289	1228	Female urogenital	O03 Spontaneous abortion	Abortion, Spontaneous	D000022	245494	1484	450780	EUR	30349118	http://geneatlas.roslin.ed.ac.uk/
GWASAtlas_id_3345	2017	Female urogenital	Ever had stillbirth, spontaneous miscarriage or termination (female)	Abortion, Spontaneous	D000022	205422	65775	139647	EUR	31427789	https://atlas.ctglab.nl/
GWASAtlas_id_3377	2018	Female urogenital	Number of spontaneous miscarriages (female)	Abortion, Spontaneous	D000022	65473	None	None	EUR	31427789	https://atlas.ctglab.nl/
Nealelab_id_376	2616	Female urogenital	O03 Spontaneous abortion	Abortion, Spontaneous	D000022	361194	1150	360044	EUR	Nealelab	https://docs.google.com/spreadsheets/d/1kvPoupSzsSFBNSztMzl04xMoSC3Kcx3CrjVf4yBmESU/edit#gid=227859465
GWASAtlas_id_3376	2601	Female urogenital	Number of stillbirths (female)	Stillbirth	D050497	65639	None	None	EUR	31427789	https://atlas.ctglab.nl/
GeneAtlas_id_109	1946	Female urogenital	O16 Unspecified maternal hypertension	Hypertension, Pregnancy-Induced	D046110	245494	651	451613	EUR	30349118	http://geneatlas.roslin.ed.ac.uk/
GeneAtlas_id_81	1703	Female urogenital	gestational hypertension/pre-eclampsia	Pre-Eclampsia	D011225	245494	1829	450435	EUR	30349118	http://geneatlas.roslin.ed.ac.uk/
GeneAtlas_id_583	1576	Female urogenital	O63 Long labour	Obstetric Labor Complications	D007744	245494	2139	243355	EUR	30349118	http://geneatlas.roslin.ed.ac.uk/
Nealelab_id_379	2805	Female urogenital	O63 Long labour	Obstetric Labor Complications	D007744	361194	1060	360134	EUR	Nealelab	https://docs.google.com/spreadsheets/d/1kvPoupSzsSFBNSztMzl04xMoSC3Kcx3CrjVf4yBmESU/edit#gid=227859485
GeneAtlas_id_211	1467	Female urogenital	O42 Premature rupture of membranes	Fetal Membranes, Premature Rupture	D005322	245494	1177	451087	EUR	30349118	http://geneatlas.roslin.ed.ac.uk/
GeneAtlas_id_390	1531	Female urogenital	O72 Postpartum haemorrhage	Postpartum Hemorrhage	D006473	452264	1437	450827	EUR	30349118	http://geneatlas.roslin.ed.ac.uk/
GeneAtlas_id_214	1722	Female urogenital	O46 Antepartum haemorrhage, not elsewhere classified	Pregnancy Complications, Hematologic	D011250	245494	701	451563	EUR	30349118	http://geneatlas.roslin.ed.ac.uk/
GeneAtlas_id_204	1724	Female urogenital	O48 Prolonged pregnancy	Pregnancy, Prolonged	D011273	245494	1308	450956	EUR	30349118	http://geneatlas.roslin.ed.ac.uk/
GeneAtlas_id_5	1283	Infections	bacterial infection	Bacterial Infections	D001424	452264	4559	447705	EUR	30349118	http://geneatlas.roslin.ed.ac.uk/
GeneAtlas_id_16	1284	Infections	A30-A49 Other bacterial diseases	Bacterial Infections	D001424	452264	5281	446983	EUR	30349118	http://geneatlas.roslin.ed.ac.uk/
GeneAtlas_id_82	1285	Infections	B98 Other specified infectious agents as the cause of diseases classified to other chapters	Bacterial Infections	D001424	452264	918	451346	EUR	30349118	http://geneatlas.roslin.ed.ac.uk/
GeneAtlas_id_83	1286	Infections	B96 Other bacterial agents as the cause of diseases classified to other chapters	Bacterial Infections	D001424	452264	9576	442688	EUR	30349118	http://geneatlas.roslin.ed.ac.uk/
GeneAtlas_id_85	1287	Infections	B95 Streptococcus and staphylococcus as the cause of diseases classified to other chapters	Bacterial Infections	D001424	452264	4435	447829	EUR	30349118	http://geneatlas.roslin.ed.ac.uk/
GeneAtlas_id_135	1288	Infections	B95-B98 Bacterial, viral and other infectious agents	Bacterial Infections	D001424	452264	14243	438021	EUR	30349118	http://geneatlas.roslin.ed.ac.uk/
GeneAtlas_id_153	1289	Infections	A04 Other bacterial intestinal infections	Bacterial Infections	D001424	452264	2837	449427	EUR	30349118	http://geneatlas.roslin.ed.ac.uk/
GeneAtlas_id_229	1290	Infections	A49 Bacterial infection of unspecified site	Bacterial Infections	D001424	452264	816	451448	EUR	30349118	http://geneatlas.roslin.ed.ac.uk/
GeneAtlas_id_225	1532	Infections	A41 Other septicaemia	Hemorrhagic Septicemia	D006483	452264	4076	448188	EUR	30349118	http://geneatlas.roslin.ed.ac.uk/
Nealelab_id_236	2773	Infections	A41 Other septicaemia	Hemorrhagic Septicemia	D006483	361194	1096	360098	EUR	Nealelab	https://docs.google.com/spreadsheets/d/1kvPoupSzsSFBNSztMzl04xMoSC3Kcx3CrjVf4yBmESU/edit#gid=227859476
GeneAtlas_id_339	1880	Infections	helicobacter pylori	Helicobacter Infections	D016481	452264	1291	450973	EUR	30349118	http://geneatlas.roslin.ed.ac.uk/
GeneAtlas_id_190	1821	Infections	tuberculosis (tb)	Tuberculosis	D014376	452264	2219	450045	EUR	30349118	http://geneatlas.roslin.ed.ac.uk/
GeneAtlas_id_479	1430	Infections	K50-K52 Noninfective enteritis and colitis	Enterocolitis, Pseudomembranous	D004761	452264	21044	431220	EUR	30349118	http://geneatlas.roslin.ed.ac.uk/
GeneAtlas_id_485	1431	Infections	K52 Other non-infective gastro-enteritis and colitis	Enterocolitis, Pseudomembranous	D004761	452264	17729	434535	EUR	30349118	http://geneatlas.roslin.ed.ac.uk/
Nealelab_id_309	2714	Infections	K52 Other non-infective gastro-enteritis and colitis	Enterocolitis, Pseudomembranous	D004761	361194	8757	352437	EUR	Nealelab	https://docs.google.com/spreadsheets/d/1kvPoupSzsSFBNSztMzl04xMoSC3Kcx3CrjVf4yBmESU/edit#gid=227859311
GeneAtlas_id_464	1798	Infections	L02 Cutaneous abscess, furuncle and carbuncle	Staphylococcal Skin Infections	D013207	452264	2550	449714	EUR	30349118	http://geneatlas.roslin.ed.ac.uk/
Nealelab_id_322	2930	Infections	L02 Cutaneous abscess, furuncle and carbuncle	Staphylococcal Skin Infections	D013207	361194	1697	359497	EUR	Nealelab	https://docs.google.com/spreadsheets/d/1kvPoupSzsSFBNSztMzl04xMoSC3Kcx3CrjVf4yBmESU/edit#gid=227859418
GeneAtlas_id_608	1357	Infections	infection of nervous system	Central Nervous System Infections	D002494	452264	2272	449992	EUR	30349118	http://geneatlas.roslin.ed.ac.uk/
GeneAtlas_id_543	1273	Infections	M00-M03 Infectious arthropathies	Arthritis, Infectious	D001170	452264	524	451740	EUR	30349118	http://geneatlas.roslin.ed.ac.uk/
GeneAtlas_id_347	1652	Infections	osteomyelitis	Osteomyelitis	D010019	452264	698	451566	EUR	30349118	http://geneatlas.roslin.ed.ac.uk/
GeneAtlas_id_628	1653	Infections	M86 Osteomyelitis	Osteomyelitis	D010019	452264	570	451694	EUR	30349118	http://geneatlas.roslin.ed.ac.uk/
GeneAtlas_id_342	1796	Infections	M46 Other inflammatory spondylopathies	Spondylitis	D013166	452264	1378	450886	EUR	30349118	http://geneatlas.roslin.ed.ac.uk/
GeneAtlas_id_80	1261	Infections	K35 Acute appendicitis	Appendicitis	D001064	452264	3169	449095	EUR	30349118	http://geneatlas.roslin.ed.ac.uk/
GeneAtlas_id_112	1262	Infections	appendicitis	Appendicitis	D001064	452264	3814	448450	EUR	30349118	http://geneatlas.roslin.ed.ac.uk/
GeneAtlas_id_619	1263	Infections	K35-K38 Diseases of appendix	Appendicitis	D001064	452264	3906	448358	EUR	30349118	http://geneatlas.roslin.ed.ac.uk/
Nealelab_id_303	2640	Infections	K35 Acute appendicitis	Appendicitis	D001064	361194	2404	358790	EUR	Nealelab	https://docs.google.com/spreadsheets/d/1kvPoupSzsSFBNSztMzl04xMoSC3Kcx3CrjVf4yBmESU/edit#gid=227859381
[truncated: 1,304 more rows]

[truncated: 7 more sheets: S3, S4, S5, S6, S7, S8, S9]
